# Supplementary material for: Do serum biomarkers really measure breast cancer?
Source: BMC Cancer. 2009 May 28;9:164. doi: 10.1186/1471-2407-9-164 (PMC2696469; doi:10.1186/1471-2407-9-164)
Supplement: Additional File 1 — Subject diagnoses and protein levels. These data respresent this study's selected serum proteins and their antibodies. [file 1471-2407-9-164-S1.xls]

## Sheet: Subject data
Supplementary Table 1 for "Do serum biomarkers really measure breast cancer?" by Jesneck et al.
Sample Information
Diagnosis	Histology	Age	VEGF	G-CSF	HGF	FGF-b	TNF-RI	IL-6	EOTAXIN	MIP-1a	MIP-1b	MCP-1	TNF-a	IP-10	IL-2R	IL-8	MMP-2	MMP-3	Cytokeratin 19	CA-153	ErbB2	Fas	EGFR	CA-125	CA 19-9	CEA	Kallikrein 8	CA72-4	AFP	Kallikrein 10	Mesothelin(IgY)	IGFBP-1	sE-Selectin	sV-CAM	sI-CAM	MPO	tPAI 1	MIF	FSH	LH	TSH	PROLACTIN	GH	ACTH	IL-2	MMP-1	MMP-7	MMP-8	MMP-12
Normal	Normal	45	427	7	220.5	54	270.5	31	643	26	49	64	12	332	11	73	4303	1737	22	1964	3709	54	12183	112.5	86	50.5	121	1390.5	249.5	180	1562	107	14	668	850	538	1354	7	636	185	104	15062.5	76	16	11	2122	226.5	176	17
Normal	Normal	22	314	25	905	144	908.5	23.5	2888.5	90	100	1066.5	32	2106	41	160.5	3722	2341	27	1726	3912	91	12200	72.5	159.5	52	105.5	1906	674	133	1151	7070	44	923	1350	1568	1038.5	15	14651.5	4019	218	6036	103.5	50.5	19	2308	106	442	19
Normal	Normal	49	220.5	15.5	346.5	65.5	325	12	2009	47.5	57	671.5	14	451.5	20	103	4608.5	2549.5	38	1606.5	3281.5	98.5	9896.5	48	99.5	58	110	1609.5	306.5	210	1338	802.5	12	589	969	76.5	1744.5	8.5	9436.5	3001.5	113	6171.5	97	22	11	592	25	144	19
Normal	Normal	30	112	16	297	75	425	19	1718	39	45	662.5	13	479	17	131	3464	2819	42	671	4464.5	125	10652	50	146	57	156	986	317	149.5	1502	7052	19.5	759	1925	1073	1813	12	766	245	350.5	2391	347	13	18	2824	510	577	19
Normal	Normal	41	165.5	1689	4766	9909	10843.5	4714	3762	10528	5642	963	5223.5	1600	253.5	66	5748	4361.5	24	2444	4247	132	11660.5	4730.5	5057.5	6419	4847	3129	1005	211.5	1433.5	717.5	16	737.5	1219	723	861.5	16	10656	4714	259	4424	248.5	29	8762	2930.5	565	254	18
Normal	Normal	36	198	18	234.5	110	570.5	17	1298	45	43	370	20	298	10.5	50	4773	3041.5	22	1081	2840.5	60	10175	49	104	71	145	1494	185	156.5	861.5	878	7.5	692	792	121	1512	17.5	830	525	91	5515	60	13	19	1227.5	133	137	17
Normal	Normal	49	97.5	18.5	475.5	169	551.5	28	1096	116	91	398	14	503.5	28	53	3511	1894	36	598	3738.5	45.5	10776	262	436	205	120	1874.5	264	152	2062	448	12	745	726.5	211	2384	7	2382	3245.5	35	7308	544	113	26	223.5	7	302	18
Normal	Normal	40	98	15	150	43	311	28	221.5	48	31	56.5	19	207	21	53	2935	2679	21	402.5	2275	81.5	7453	53	80	54	103	888	229.5	111.5	1382	139	6	556.5	942.5	167.5	1270	8	811	744	65	2713	71.5	40.5	21.5	473	105.5	359	19
Normal	Normal	45	58	11	557.5	80	348	14	757	34	37	112	11	401	11	33	3901	1701.5	23	662.5	3674	48	12187	55	94.5	55.5	126	1471	183	136.5	876	177	11	533	998	53.5	2360	7	478	328	104.5	14867	56	15	9	156	173.5	150.5	18
Normal	Normal	49	141.5	7	599	104	324	10	198	47	33	155.5	11	145	25	61	3571	2117	19	812	2716	60	14381	56	95	56	72	1808	479	85	1275	894	6.5	481	573	1347	1519	6	1439	1071	182.5	9085	302	14	12	146	98	596	18
Normal	Normal	48	527	16	305	45	446	13	1410	45	38	310	14	674.5	17	77	4859	2933	28	617	3406	99	13898	52.5	106	50	147	1397	293	262.5	909	1223	6	318	429.5	329	1273	11.5	4123.5	5325	289.5	8844	308	53	11	765	182	380.5	18
Normal	Normal	43	125	13	204	71	358.5	18	1067.5	39	40.5	379	12	392	14	53	3305	1214	29	1382.5	2863	119	12574.5	49	99.5	59.5	119	1426	107	172	1158	331	11	492	588	679	1253	11	804	347	292	6552	81.5	25	18.5	160	97	507	19
Normal	Normal	44	431	13	414	74	304	8	900	30.5	30	229	9	307.5	10	50	4365	3635	22	1565	3262	54	12575.5	61.5	99.5	54	132	1520.5	369	105	700	344.5	13	531	730.5	291	1492	14	1339	437	191	5460	135	15	14	947	218	421.5	20.5
Normal	Normal	47	81.5	10	348.5	67	353	15	1409.5	27.5	30.5	553.5	10	420	12	73	3475.5	2212.5	48	1225	2800	123	11382	81.5	105	50.5	112	1850	394	151	857.5	335	10	493.5	1133	105	1240	9.5	11433	4348	666	4662	132.5	31	9	250	237	159	18
Normal	Normal	47	94	8	279	143	596	10	1606	38	46	275	10	1578.5	13.5	55.5	3838	2657	169.5	1118.5	3760.5	97.5	13538	53	106.5	57	143	1522	361	164	986.5	1932	9	1133	1221	1087.5	1426	42	15361	5642	154.5	3503.5	166	16	14	2756	162	419	17
Normal	Normal	48	134	41	174	136.5	711	79	776	267	145	186.5	44.5	315	50	103	2381.5	1881	103	702	2355	42	6327.5	152.5	344.5	341.5	419.5	895.5	253	310	1087	966.5	14	346	331.5	1165.5	1042	10	6202	3357.5	209	5973.5	326.5	22	151	802	53.5	492.5	15
Normal	Normal	40	156	13	520	129	348	20	445	54	41.5	96	10	314	18	34	4550	2519.5	52	1487	4241	111	9517	56	110	82	136	1611.5	214	133	1407	430	10	460.5	1033	222	1825	10	1519	1276.5	18	10341.5	163.5	26.5	16	298	91	459	18
Normal	Normal	50	109.5	9	312.5	42	280	19	488	375.5	19	89	11	353	12	40	3548	2547	34	1294	3449.5	83.5	10346	56	97.5	55	162	1474	208	128	809.5	335	8	665.5	1123.5	630.5	1318.5	15	2629.5	1267	217	3886	49	15	10	704	202	308	18
Normal	Normal	44	152	9	417	528	975	19	531	181	65	186	10	580.5	18	70	3792	2077.5	22	1800	3543	66	9956	45.5	101	66	184	1283	131	116	924.5	304	14.5	458.5	1501	1515	1214	13	1600	328	206	6438	85	26	157	466	48	180	18.5
Normal	Normal	45	508	18	479	128.5	302.5	10	846	42.5	55	291.5	10.5	230	15	57	3885	1971.5	34	611	3118.5	52	13944	87	95	49	97	1738	222.5	161	1065.5	4807	7	613	836.5	1320	1757	7	2829.5	1041	254	5329.5	292	18	22	1323	112	630	19
Normal	Normal	43	103	15	529.5	122	500	12	2217	44	36	466	10	232.5	20	68	3868	2589.5	33	2711	3147.5	45	12746	69	108.5	65	112	1601.5	288	162	979	13235	9	672	1372	5195	1708	30.5	796	225	307	6678	778.5	19	15	2406.5	145.5	760	19
Normal	Normal	34	263	11	243	121	319	6	774	28	29	481.5	11	110.5	11	44	4679	4524.5	37.5	1692	2189.5	51	11660	57	162	59	108.5	1111.5	177.5	100	1877	2642.5	7	651	1265	296	1837.5	6	251.5	154.5	326	9779	3467.5	30	11	1081	84	499.5	19
Normal	Normal	35	157.5	8	309	111	298	11	873	26	24	216	9	238	12	59	4945	2702	26.5	1441	2546.5	143	12833	51.5	84	55	151	1323	239	131	1474	3704	14	943	1906	2924	1528.5	5	5215.5	1279	187	5558	408.5	28	10	433	144	790	20
Normal	Normal	28	641.1	26.5	593.7	192.7	627.4	38.5	1462.1	54.5	60.9	578.3	13.6	613.9	16.4	410.1	3258.2	3242.9	30.4	556.9	2320.1	68.2	12473	59.9	119.4	66	201	1024.8	120	172.7	1241.4	9501.4	3	491.9	645.4	2288.1	996.8	7.4	605.7	408.7	537.3	6385.6	2224.2	10.5	20.2	794.2	178.7	972.3	20.4
Normal	Normal	25	325.8	19.1	285.5	97.9	426	5.8	1421.3	49.6	66.2	254.1	11.6	494	25.7	96.4	3600.1	3241.9	68	832.5	2958.8	58.1	14557.1	47.9	124.2	51.4	186.7	1680.4	118.6	221.2	1165.3	9210.4	3	558.9	838.5	213	1316.2	7.4	2145.6	1629.3	159.7	7618.4	2056.7	21.9	12.9	1907.8	62.2	204.5	18.2
Normal	Normal	33	155.5	10	203.5	142	356	57	862	26	37	220	13	133	13.5	89	6224.5	2657	24	576	2862	37	10731	131	92	57	117	1410	223	115	1308	5477	5	728.5	761	785.5	1273	5	1740	769	245	4488	90	77	18	1427	91.5	374.5	20
Normal	Normal	36	201.5	8	332	95.5	258.5	28	1051.5	39	26	431	11	316	17	127	4157	3323	27.5	1260	2832	71	11074	42	91.5	52	134	1507.5	335	185	2433.5	1612	7	689	924	282.5	986	5	1751.5	707.5	202	8567	107	52	11	1659.5	121	348	16.5
Normal	Normal	34	139	13	235.5	195	327	16	1572.5	47.5	43	403	11	196	14	64	4115.5	1841	41	1705	3460	45	11752	75.5	181	56.5	123	1356	224	165	751.5	3891	39	398	762	208.5	972	6.5	528.5	591	223	6433	706	15	24	1148	140	199	20
Normal	Normal	36	78	11	482	117	464.5	13	274	31	38	233	11	316	8.5	61	4530.5	3203.5	127	3073	4606.5	58.5	13281	73	120	61.5	137	1541.5	22013	195.5	881.5	17326	7.5	489	492	516	1364	5	22	96	146	22360	135	18.5	21.5	794	261.5	604	19
Normal	Normal	37	90.1	15.4	266.2	157.6	346.8	53.5	1167.5	63.1	43.7	511.6	11.6	355.1	16.4	61	4551.4	2547.7	50.7	880.1	3440.2	58.1	14302.1	46.9	117.5	63.7	206.2	1866.1	433.7	224.1	2440.3	13561	4.4	689.3	680.5	549.1	1135.9	7.4	1556.9	704.3	273.8	4232	685.6	24.5	18.8	848.5	127.9	350.4	21.4
Normal	Normal	26	166.9	12.9	359.6	122.4	285.6	2.7	873.4	45.3	41	398.5	7.7	197.8	17.7	74.9	4325.3	1778.4	22	1107.1	2465.3	48	14651.9	43.6	94.5	52	69.5	1809	281.5	263.9	1695.9	1312	3	456.5	665.4	1058.1	1390.8	7.4	425.3	720.1	292.2	9391	93.5	12	11.6	146.8	49.4	554.7	19.3
Normal	Normal	39	88.9	14.1	176.7	244	374.3	4.4	747.6	43.4	25.1	208.8	10.3	749	16.4	57.2	3986.7	2897.3	31.6	984.2	3417.1	51.8	13710	51.7	107.9	51.4	86.5	1523.4	332.8	112.8	1077.7	4263.9	4.4	853.8	773.4	525.4	1513.2	9.8	1655.4	598.8	147.7	5123.1	491.5	13.1	14.9	1949.4	60	104.9	12.7
Normal	Normal	35	129	23	542	123.5	657	696	485	93.5	82	192	27	303	24	86	3733	2247	29	819	3129.5	48	10722.5	61	96	55.5	108.5	1470	261	182	1620	379	7	546	397	302.5	1651	5	2613	1113.5	126	4838.5	72.5	35	42	784	108	394	19
Normal	Normal	35	221.5	17	264	111	308.5	10.5	1740	37	32.5	347	10	170	15	60	4418	2438	22	769	2733.5	176.5	12907.5	55	108	54	110.5	1526	495	127	2742	793	5	512	888	1028.5	1880.5	6	1107	747.5	231	4967.5	96.5	12	13	1446	56.5	467	19
Normal	Normal	34	145.5	11	399	89	453	10	1385	43	28	378	12	159.5	13.5	86.5	5213.5	2145	24	731	3742	53	11411	56	93	72	103.5	1306.5	171.5	117	1789	1425	5	523	783	478.5	1493	10	929	315	89	5562	47.5	13.5	12	1231	162.5	657	19
Normal	Normal	30	67	14	91.5	108.5	300.5	24	1174	74.5	32	207	15	322	16	69	4263	2517.5	29	1327	2864	54	10651	47	111	60	134	738	198	180	2691	818	4	496	656	132.5	1624.5	6	1097	1771	207	5243	71	13	26	201.5	70	209.5	16
Normal	Normal	35	272	76	230	121	321.5	10	1037	29.5	60.5	331	15	343	15	63	4909	3342	18	822	3981	48	14338	74	163	57	117	1304	172	148	2017	744	3	314	430	107.5	708	5.5	1331	508.5	260.5	3846	536	14	12	3501	87	356	17
Normal	Normal	31	139.5	24	298.3	542.9	718.5	23.5	2413.2	162.3	141.7	563.6	24.6	298	20.4	62.9	3303.3	1750.6	63.8	819.4	7029	49.9	17592.7	178.2	187.4	172	313.8	1649	757	176.7	1314.1	360	5.8	666.2	1160.2	938.3	1515.1	8.6	1436.9	787	251.6	3573.8	485.7	15.1	126.2	2675.6	81.2	330.4	17.1
Normal	Normal	33	169.3	22.8	357.5	165.7	377.4	65	544.3	66.8	39	72.1	11.6	204	19.1	104	5012.2	2309.9	26.8	1870.5	3737.3	50.6	14536.7	50.1	125.1	52.5	124.3	1505.5	231.5	142	1763.8	261.5	3	675.2	928.7	389	1432.3	6.1	1007.4	718.7	78.8	4379.9	81.3	12	23.5	245.6	190.4	185	20.9
Normal	Normal	31	298	10.5	334.3	97.9	440.9	7.1	1016.7	37.3	49	350.8	10.3	658.7	13.7	255.3	3213	2734.6	30.4	595.7	2464.1	55.6	13594.4	53.9	130.9	51.4	74.1	1737.2	137.9	216.9	1522.7	12307.8	5.8	670.7	1351.2	215.2	1512.5	7.4	110.9	100	91.7	4846.1	129.1	55.6	7.6	480.8	116.2	672	14.9
Normal	Normal	28	238.6	69.8	212.3	199.5	460.2	16	531.8	103.8	22.4	404.9	11.6	214	17.7	40.8	3445.4	2728.8	22	1697.7	2250.5	67.6	14522.1	59.3	139.5	58.1	117.8	1546.2	138.6	133.7	808.8	2178.5	4.4	520	538.3	78.9	975.9	7.4	135.9	126.2	26.9	9642.3	789	11	28.7	297	66.4	175.5	18.2
Normal	Normal	33	663.2	126	794.3	423.1	1387.8	18.1	2141.4	370.7	1072	1559.3	173.8	1038	199.1	172.1	4253.6	2129.2	42.9	3078	4983.3	48	14622.5	2004	1374.5	2427.8	2582.3	2186.6	374	202.8	1264.1	523.9	4.4	745.4	646.6	1809.7	2515.8	9.8	1232.5	242.6	139.8	3312.4	69.5	26.6	552.4	1610	115.1	932.4	16
Normal	Normal	28	84	14.1	448.4	217	775	11.2	855	105	48.3	254.1	11.6	263.3	15.1	53.4	4612.4	1931.9	36.3	1494.5	2931.1	58.1	12875	64.2	121.8	85	342.2	1838.6	265.8	257.9	1023.6	894.7	4.4	694.3	1172.1	3073.8	1006.6	7.4	3104.4	699.7	196.2	3176.1	87.1	13.1	31.4	1158.2	80.7	1232.3	18.2
Normal	Normal	28	124.3	28.3	184.2	74.2	180.2	3.4	1397.4	26.2	37	264.4	7.7	170.4	13.1	72.4	4858	1467.5	25.6	1978.3	3735.1	51.8	15108	44.7	106.9	57	120.4	1503.9	255.8	171.4	950.2	1471.3	3	570.1	919.1	339.7	1507.4	7.4	1273.3	663.4	79.7	3989.5	1924.9	14.1	7.6	895.2	98.2	104.3	19.3
Normal	Normal	28	381.4	20.3	328.4	207.6	450.8	5.8	610.2	48.3	54.3	137.6	9.7	219.6	19.1	52.1	4281.1	2677.2	48.9	1973.3	2485.3	45.5	12353.7	51.2	109.8	58.1	115.2	1784.7	84.2	126.3	595.9	1087.5	3	624.1	869.8	555.8	1586.8	6.1	605.2	398.9	109.3	5092.8	115.5	25.5	14.9	1603.8	87.6	500.8	21.4
Normal	Normal	29	207	25.2	218.2	582.1	895	7.1	1411	412.8	96	584.7	16.8	201.7	24.4	66	4513.6	1962.3	32.2	1242	3465.5	51.8	14847.1	95.7	162.5	76	181.5	1842.4	198.7	191.7	1126.6	523.2	3	576.3	798.7	96.3	1257	6.1	1283	553.2	209.1	8588.6	67.1	12	136.7	1926.7	193.6	160.9	19.3
Normal	Normal	24	298	14.1	205.4	86.4	321.8	9.9	727.3	44.7	45.6	167.4	9	363.5	13.7	52.8	4240.3	1460.5	29.8	1395.3	3575.1	50.6	12341.3	59.9	97.4	51.4	134.7	1579.7	275.8	171.4	1228.9	360.7	4.4	509.9	722.7	115.1	968.7	7.4	1800.2	983.7	130.1	9438.1	42.1	30.7	12.9	720.6	80.2	186.1	19.8
Normal	Normal	25	160.8	12.9	166.1	167	349.3	8.5	1281.1	59.4	46.3	285.1	7.7	206.2	12.4	72.4	5298.4	2067.6	33.9	1629	3137.3	58.1	13388.7	95.7	118.9	60.4	116.5	1604.7	244.4	117	1520.5	7357.8	4.4	730.8	633.9	444.2	1320.7	7.4	1117.5	512.2	107.5	7747.1	707.4	30.2	26.1	761.5	148	508.5	18.2
Normal	Normal	25	24.2	42.5	360.7	174.5	1072.5	2512.3	1631.1	127.8	45	305.7	11.6	418.9	64.9	85	4658	1234.8	51.9	1461.1	4110.2	77.6	15424.2	59.9	122.3	59.3	150.3	1832.7	109.3	200	1286.8	683.2	4.4	615.1	753.5	596.6	815.2	8.6	776.8	385.9	133.4	5626.3	1321	14.1	15.5	1514	84.9	631.5	18.2
Normal	Normal	29	83.4	17.8	181	393	376.8	15.3	1131.2	89	45	214	10.3	181	15.1	74.9	5163.2	2892.6	41.1	1059.8	4042.9	45.5	12930.8	64.2	113.6	73.8	147.1	1176.5	108.6	221.2	955.9	845.5	3	641.5	600.7	424.1	928.7	8.6	1195.7	1557.9	142.6	5752.6	247.8	32.8	26.1	848.5	65.9	243.6	14.9
Normal	Normal	29	298	12.9	294.6	137.3	469.5	14	1570.4	44.7	30.4	540.5	11.6	474.9	15.1	49	4020.1	3210.6	55.4	1161.1	4137.1	63.2	15623.6	54.4	103.6	59.8	126.9	1906.6	234.4	120.7	1835.5	587.3	3.7	499.8	619.4	30.5	774.5	8	1865.9	1387.8	446.2	7748	136	20.3	11.6	944.4	132.6	178.8	18.2
Normal	Normal	32	216.1	21.5	420.2	104.7	329.3	18.1	622.7	45.9	52.3	412.7	7.7	183.8	13.7	62.9	4396.6	3498.9	29.8	1093.6	2941.1	68.8	14209	57.7	101.2	58.1	141.2	1690.1	158.7	143.3	986.6	395.6	3	481.8	857.8	179.9	818.5	8.6	809.2	333.2	155.5	6804.5	214.1	12.6	11.6	672.1	47.3	426.8	16
Normal	Normal	28	192.4	12.9	179.9	188.7	314.3	5.8	1536.6	48.3	14.4	439.7	11.6	380.8	12.4	109	4165.5	4522.6	44.7	791.6	3008	78.3	11512.2	104.4	110.8	57	141.8	1564.6	148.7	207	1168.1	1947.8	8.6	793.7	948	415.9	1379.1	12.3	1598.5	762.9	125.5	3932.8	72.9	34.9	20.8	1139.1	133.7	287	17.1
Normal	Normal	29	159.6	15.4	306.9	241.3	477.5	9.9	1626.9	137.1	35.7	585.3	10.3	225.2	11.1	76.2	2674.4	1485.7	28	1591.3	3771.3	43.6	12879.5	65.3	113.6	63.7	128.2	1222.3	144.4	178.1	1282.3	887.1	4.4	599.3	1085.9	350.2	1512.5	7.4	700	265.5	244.2	7982	94.9	35.9	50.5	511.8	68	323.7	13.8
Normal	Normal	32	201.5	11.7	336.5	190	235.5	4.4	1207.2	36	29.1	217.9	11.6	206.2	11.1	100.2	4160.2	2479.1	29.2	1740.8	3514	61.9	14667.7	54.4	113.2	64.8	143.2	1847.8	413.1	202.8	1083.4	3626.8	3	543.7	634.5	287.3	994.8	8	1776.9	392.9	143.1	6426.1	542.6	11	7.6	1687.9	245.5	219.6	22.5
Normal	Normal	34	197.3	16.6	418	108.8	476.3	12.6	2502.8	47.1	31	633.3	11.6	207.3	17.7	74.9	4058	2207.1	32.7	1567.9	3102.5	72	14745	67.5	174.5	59.3	104.7	1660.9	374.7	135	1069.1	671.4	5.8	454.8	836.7	669.1	1185.4	6.8	924.3	579.7	260.4	7773.8	48	35.9	15.5	1273	101.4	505.7	18.2
Normal	Normal	27	230.7	16.6	390.9	102	390.5	12.6	868.2	38.5	50.3	354.7	7.7	339.4	13.7	49.6	3944.1	1505	28	879	5678.4	92.1	12604.8	67.5	106.9	48.1	198.4	1495.2	302.8	197.9	895.5	147.4	4.4	592	932.3	57.7	1316.8	11	898.1	259.9	209.1	4260.4	723.5	13.1	8.9	683.4	178.7	179.4	14.9
Normal	Normal	34	102.3	17.8	328.4	115.6	653.9	18.1	844.5	106.2	25.1	181.6	10.3	295.8	24.4	39.5	3717.7	3381.5	24.4	1833.6	4283.7	55.6	14720.1	59.9	119.9	48.1	91	1800.3	235.8	117.6	1065.2	136.2	5.8	387.3	955.8	164.8	675.8	11	1310.6	467	231.8	13144.8	178	12	22.1	690.5	146.9	424	19.3
Normal	Normal	33	123.1	10.5	203.8	169.1	404.2	5.1	1298.3	31.7	9.1	216.6	9	223	12.4	45.8	2990.5	2380.8	25.6	1547.4	3301.3	40.5	12174.2	82.1	173.5	57	112.6	1355.6	128.6	156.2	1318	173.3	3	606.6	856.6	198	959.5	8.6	612.4	211.3	144.9	5526.4	2110.3	17.2	7.6	464.1	77	307	17.1
Normal	Normal	35	174.2	25.2	387.2	288.4	826.5	87.5	2995.6	112.4	96.7	626.3	24.6	309.2	16.4	107.7	4211.4	3547.7	20.8	685.8	3184.3	53.1	11021	51.7	111.3	60.4	122.3	1645.3	280	132.5	1290.2	186.6	4.4	631.4	934.1	75.9	1353.2	13.5	769	968.9	182.4	6202.7	4249.8	13.1	131.4	93.5	114.1	199.5	18.2
Normal	Normal	49	191	8	173	77	196	9	1073.5	32	20	347	10	463	9	39	4447	1699	20	1644	3628	81.5	11244	52	108	59.5	90	1488	79	148.5	11361	2149	7	1145.5	969	20	1193	6	17171.5	6059	173	7772.5	1784	26	6	2167	113.5	44	17
Normal	Normal	53	80.5	20.5	383	87	359	9.5	905.5	57	12	199	9	322.5	11	33	4718	3085.5	24	1503	4596.5	76.5	13397	93	146	90	153	1571	175	155.5	2811	148	8.5	588.5	643	75	999	6.5	5118	1649	155.5	4081.5	291.5	24	16	725	165	238	19
Normal	Normal	47	137	11	227.5	48	241	6	2234	29	36	405	9	330	9	38	4033.5	2341	17	1641	3924	29	13068.5	51	98	54	91	1396	629	173	1106.5	3056	7	615	976.5	67	1334	11	6631.5	1677	172	4256.5	422	14	9	785	147	151	18.5
Normal	Normal	42	123	12	144.5	333	274	9	795	59.5	37	201	9	278	14	36	5384	1066	25	1477.5	3522.5	39	12873	75.5	103	58	124.5	1617	388	170	778	505	6	664	948	14	980.5	6	1152	761	129.5	7343	3345	82.5	21	526.5	82	72.5	18.5
Normal	Normal	45	211.9	21.5	183.6	90.5	121.1	8.5	2042.4	44.7	35.7	434.5	10.3	354	13.7	38.2	3711.7	2129.7	28.6	1769.6	2989.8	61.3	12582.8	78.9	148.1	61.5	115.2	1749.6	195.8	164.7	929.7	1710	3.7	509.9	713.1	14.6	909.1	6.1	1132.3	1046.2	162.5	7320.8	346.3	31.7	11.6	2600.6	106.7	25.1	16
Normal	Normal	32	256.8	17.8	139.7	114.2	245.5	5.8	1462.1	44.7	29.1	305.1	9	299.1	13.7	33.2	4398.3	2197.6	66.2	894.8	3141.2	41.7	10508.8	74.5	117	76	125.6	925.3	467.1	197.2	864.7	217.4	3	647.1	1530.7	15.4	1573.9	13.5	1058.6	788.9	161.1	6460.9	1267.8	58.7	11.6	136.8	66.4	57.7	16.5
Normal	Normal	32	290.1	19.1	227.8	123.7	305.6	7.1	1748.4	55.7	46.3	344.4	10.3	301.9	13.7	33.2	3366.3	984.5	59	944.6	2787.1	34.2	10296.6	71.8	123.2	66	102.8	840.9	369.1	229.9	1004.8	154.4	3	519.5	1289.2	9.3	1267.4	12.3	314	269.2	202.7	7666.6	1382.7	49.4	16.9	94.5	25.1	85.8	14.9
Normal	Normal	41	143.2	15.4	139.7	91.8	201.6	4.4	1146.8	34.8	45	168.7	10.3	481.7	13.7	72.4	4039.9	3745	43.5	1559	3423.7	58.7	12808.6	69.6	124.7	55.9	134.7	1127.5	562.1	158.8	868.1	395.6	3	724.6	594	13.9	848.1	7.4	1224.8	851.5	126.9	7530.3	777.8	10	10.3	1296.8	146.4	76.8	20.4
Malignant	INFILTRATING DUCTAL CA	46.274	160.8	14.8	229.9	107.4	430.3	8.5	2642.5	34.8	23.7	644.9	11.6	240.9	13.7	67.3	4477.1	1583.8	31.6	1879.9	5002.3	115.9	12261.4	72.4	123.2	57.6	128.2	1855.4	729.5	166	780.9	698.5	4.4	565	799.9	330.7	999.4	24.5	15339.4	2832	92.6	3496.9	75.4	14.1	8.9	901.3	139.5	294.2	18.2
Malignant	INFILTRATING MUCINOUS CA	40.0466	106.6	16	304.2	107.4	239.2	34.4	1990.6	53.3	38.3	690.9	9	255.5	19.1	70.5	3595.9	3451.6	39.9	953.7	3780.7	95.2	15086.5	63.1	212.9	57	111.2	1498.4	334.9	133.7	1093.6	968.7	5.8	441.3	979.2	799.6	1394.7	15.9	1799.2	602	38.5	4521.5	551.4	11	11.6	930.6	142.7	340.4	14.9
Malignant	DCIS WITH MICROINVASIVE CA WITHIN THE DCIS	41.3479	216.7	22.8	365.6	179.2	309.3	19.4	1886.5	54.5	112.6	249.5	15.5	371.9	17.7	64.8	4168.2	1125.9	23.8	1153.8	3723	36.7	12890.8	80.5	173	74.9	207.5	1949.1	291.4	268.4	995.2	491.2	4.4	571.8	709.5	365.1	1312.3	9.8	888.8	434.4	279.8	3302.2	384.8	25.5	16.9	730.8	77	231.9	18.2
Malignant	INVASIVE METAPLASTIC CA	32.5863	162.6	20.3	480.4	1129.7	1272.8	30.3	2549	460.6	127.2	464.7	10.3	193.9	17.7	55.9	3580.5	1530.7	50.7	922	3450.7	68.2	10804.2	85.9	161.5	124	215.3	1626.3	273.6	183.5	3705	616.5	7.2	568.4	898.1	844.5	1509.9	19.6	1291.2	1369.4	83.9	4542.3	101.8	15.1	527.9	1154.1	133.2	478.7	18.2
Malignant	INFILTRATING DUCTAL CA	42.8164	389.9	19.1	489.2	131.8	369.9	9.9	2862.2	41	95.4	827.3	19.4	190.5	17.7	216.3	4182.9	2940.3	44.7	2205.9	4945.8	51.8	14671	119	129	54.8	106	1778.7	233	114.6	1145.4	151.6	3	453.1	1385.1	1610.9	1671.3	29.4	2935.6	2520.4	183.3	10810.2	91	12	11.6	4733.5	155.4	621.7	19.3
Malignant	INVASIVE DUCTAL CA	34.9041	73.7	11.7	511	163	513.5	4.4	267.6	53.3	37	42.9	7.7	211.8	11.1	43.3	2579.9	2155.2	33.9	1490.6	2717.3	141.7	12943.7	73.4	120.3	53.7	96.9	1189.6	14082.2	234.2	735.8	12340.5	5.8	582.5	662.3	194.9	901.2	8	21.4	70.1	50.1	18128.7	1309.9	97	12.9	657.4	302.2	506.3	13.8
Malignant	INFILTRATING DUCTAL CA	45.0055	126.7	237.7	488.1	1351.9	1444	101.1	2777.8	2328.8	1081.6	826	314.2	333.8	72.9	79.3	3725.5	1791.7	59	937.3	3274.8	46.8	13425.9	450	448.1	279.8	203.6	2362.8	224.4	100.8	1232.3	2056.5	3	351.8	707.7	16.2	941.2	15.9	1907.3	451.2	155.1	3608.7	258.5	46.3	1116	768.2	37.8	51	19.8
Malignant	INVASIVE DUCTAL CA	36.5123	112	10	277	52	246.5	26	1578.5	31	41	550	11	680	12	108	4213	3049.5	34	1849	4163	77	13143	58.5	188.5	66.5	137	447	367	187.5	1842.5	540	8	839.5	986	263.5	1817	17.5	2737	951	276	8134	107	17	8	3021.5	177	412	20
Malignant	INVASIVE DUCTAL CA	46.8712	238	10	452	34	359	45	743	35	62	164	7	318	12	59	4167.5	1655.5	31	1343.5	4782	99.5	14615.5	78	114.5	53	71	1787.5	434	140	2186.5	183	10	644	1033	595.5	1259	23.5	5770	4771	166.5	9954.5	65.5	30	11	1020	116	396	18
Malignant	INFILTRATING DUCTAL CA	39.9123	65	12	230	73	983.5	272.5	929.5	75	50.5	375.5	12	307	12	76	4080	2333	28.5	1870	4985	91	13262.5	86	185	52	125	1842	140	143	1109	1531	11	585.5	712	47.5	944	22	899	294	130	1268	159	11	18	1250	136.5	168.5	19
Malignant	INFILTRATING DUCTAL CA	35.8274	87	7	290	262	511	13	1169	177	64	931	14	1243	20	140	4220	4019	34	1990.5	4194	73	13920.5	95	238	90	118	1389.5	246	214.5	959	759	18	721	1284.5	498	1519	19.5	2076	406	79	15067.5	103	12	43	1611	192	407	22
Malignant	INVASIVE DUCTAL CA	48.7808	335.5	15.4	488.6	95.2	414.1	24.9	1610.9	43.4	62.2	194.6	10.3	523.7	12.4	71.1	4372.9	2391.4	67.4	857.4	6821.5	59.4	13293.5	65.3	147.2	54.8	149	1602.5	650.5	209.8	895.5	121.4	3	341.7	1390.5	53.2	2119.9	18.4	7642.8	1933.8	225.8	10191.3	49.5	14.1	14.2	986.1	416.1	204	21.4
Malignant	INVASIVE DUCTAL CA	42.0877	167	13	347	93	326	10	1082	44	24	397	11	160	15	68	3286	2039.5	27	1693.5	3954	68	11984	58	99.5	62	110	2139	46	124.5	375	171	7	425.5	1027	760	1623	35	5504	2884.5	135	2922	91	16	18	2443	187	577	17
Malignant	BILATERAL INVASIVE CA	44.1479	185	10.5	457	112.5	364	18	1228	66	69.5	401.5	11	210	14	81	4621	2926	30	1580	2923.5	83	13102.5	71	123	59	110	1156	295	142	1282	1285	5	671.5	675	841.5	1202	16	1473	697.5	125	12118	364.5	14	24.5	529	23	447	21
Malignant	INFILTRATING DUCTAL CA	42.9397	141	11	369	634	926.5	15	1228	270.5	75	496	14	319	11	144	4045.5	2737.5	23	1047.5	4061	121	12729	68.5	117	69	141	1361	434	246.5	1470	454	11	645	607.5	137	1297.5	17	5558	4462	268	6973	650	86	201	1814	158.5	402	18.5
Malignant	INVASIVE DUCTAL CA	46.4575	295	24	618	500.5	570	13	929	154	87	381	14	315	27	69	5012	2664	35.5	770	4029.5	69	16525	57	109	50	109.5	1655.5	273	146	1563	4613	12	650	968.5	949.5	1807	24.5	375.5	361	133	5460	352	16	96	634	76	363	19
Malignant	INFILTRATING DUCTAL CA WITH LOBULAR FEATURES	41.2082	339.5	33	733	143	678.5	38	807	156.5	150	332.5	18	924	14	92	4586	2036	27	567	5798.5	100	14110.5	122	153	224	127.5	1630	547.5	137	1724	247.5	12	570	921.5	181.5	1514	21.5	671	285	139.5	4361.5	214.5	13	100	2685	157.5	323	19
Malignant	INFILTRATING DUCTAL CA	48.4932	386.9	12.9	266.2	95.2	544.5	8.5	3897.4	44.7	67.5	1139	9	362.9	16.4	146.9	4638.2	3280.5	55.4	2426	5130.4	58.1	17764.8	59.9	115.6	51.4	138.6	1455	513.2	106.7	1515.4	999.1	9.3	715.7	1521.2	2014.7	3572.5	25.7	6218.6	548	387.2	7806.6	1514.8	13.1	8.9	1114.8	39.9	614	16
Malignant	INVASIVE MEDULLARY CA	40.8027	49	12	233	105	403	11	1870	36	61.5	391	11	326	14	70	4511	3008	27	1132	4419	118	14563.5	144.5	382	56	125	1832	367	109	1139.5	1608	5	583	645	87.5	624.5	85.5	2986.5	826	101.5	6351.5	182.5	13	9.5	1391	224	123	20
Malignant	INFILTRATING DUCTAL CA WITH LOBULAR FEATURES	47.5644	208.2	11.7	235.2	84.4	450.2	15.3	378.6	33.6	37.7	81.8	12.9	560.6	13.7	256.6	4338.5	3644.1	24.4	497.4	3118	63.8	10930	41.4	159.6	52	139.9	1122	306.4	154.2	1923	248.2	4.4	783.1	1606	892.9	1555.8	27	2036.4	3156	196.7	7720.3	621.4	10	10.3	268.8	127.3	682.4	24.7
Malignant	INVASIVE TUBULAR CA (L)	46.726	75.5	12.9	285.5	82.3	591.5	19.4	2606.1	33.6	17.1	906.8	11.6	228.6	13.7	85	3885	4426.1	36.3	779.1	5497.5	48	14024.6	57.2	104.1	53.7	96.9	1499.5	332.8	150.3	1600.3	1200.5	7.2	1133.1	2613.5	735.6	1780.7	22.1	12588.2	6930.6	88.5	5708.2	42.6	12	6.3	888.5	224.3	442.3	19.3
Malignant	INFLAMMATORY CA	35.4247	336.7	24	983.4	129.1	876.6	41.2	3828.6	84.7	100.7	2601.3	28.5	1091.9	36.4	206.2	4092.1	2153	66.2	2165.5	5605.6	48	14484.8	55.5	134.7	55.3	111.9	1816.5	656.8	174	1027.6	928.6	7.2	505.4	1054.8	437.5	2470.3	15.9	11709.2	4831.2	230.9	6146.7	1411.7	26.6	22.1	1099.9	234.9	360.3	20.9
Malignant	INFILTRATING DUCTAL CA	38.3973	334.3	14.1	503.9	150.8	525.9	11.2	1387.2	43.4	46.3	521.2	15.5	287.4	19.1	102.7	2785.5	2512.3	32.7	1646.7	3350.9	54.3	15293.2	87.6	96.4	85.5	77.4	1796	161.5	119.5	1472.9	20623.9	3	645.4	1029	2135.1	1247.3	22.1	2188.4	2189.8	290.4	7508	116.4	79.4	24.1	2604.4	123.6	384.2	13.8
Malignant	INVASIVE CA	46.5699	217	13.5	728.5	71	538	140.5	969	40	51	304	10	341.5	30	72	3908	3825	35	1474.5	3321	62	10999.5	63	92.5	65	88	1719.5	207	222	1303.5	1260	14	701	1155	2964.5	1117	21	1159	202	300	3522	2663	79.5	14	503	99	1731	21
Malignant	INVASIVE ADENOCARCINOMA	41.0712	234.5	15.5	300	234.5	440.5	16	1120	53.5	71	326	62	565	18	494	4738.5	2573	22	1683.5	3890	95	12442	101	183.5	61	106.5	2032	226	144	2978.5	2505	10	721	1164	801.5	1011	22.5	1260.5	767	289	5134	120	14	19	884	165.5	948	20
Malignant	BILATERAL INVASIVE CA	36.463	199.5	15	396	591	570.5	35	984	410	50	362	633	252.5	11	418	5176	1693	34	1456	3307	65	13343	81.5	143	137.5	134	1762	238	174	1369	2055	7	494	688.5	632	1108	31.5	1626	366	87	8100	147	15	237	560	132	454	22
Malignant	INVASIVE LOBULAR CA WITH DCIS	40.2192	202	11	201.5	160	391	6.5	973.5	59	30	156	38	202.5	15	85	3393	1538.5	76	708	2815.5	46	11569	75	123	135	131.5	1181	366.5	142	1298	427	6	446	788	1094	1370	13	1451	607.5	337	11356.5	832	25	22	1462	161.5	947	14.5
Malignant	INVASIVE TUBULAR AND LOBULAR CA	44.0712	169	49	238	119	470	14.5	1343	59	52	253	15	618	19	121	4415.5	2608	63	1359.5	2970.5	55.5	11961	105	104.5	58	99	1518	319	143	3535.5	3008	7	555	637	71.5	1286	16	2778	681.5	167.5	5392.5	140	23	16.5	849	69	303	17
Malignant	INFILTRATING DUCTAL CA	31.3973	288	20	331	464	701	36.5	468.5	144	49	175	13	215	14.5	59	4300.5	2336.5	47.5	1110	1949	120.5	11424	60.5	131.5	62	130.5	1737	162	135	2069	8235.5	6	490	820	952	1309	13	803	480	74	5937.5	1321	11	85	1204	74	732	21
Malignant	INVASIVE ADENOCARCINOMA	46.0082	211.3	14.1	325.7	103.4	346.8	12.6	1478.2	37.9	42.3	657.6	7.7	215.7	13.7	48.4	4437.8	2652	30.4	1802.7	3209.7	57.5	13766.3	51.2	146.2	57	121.7	1809	280	240.1	1035.6	819.2	5.8	586.4	1021.2	347.9	976.5	13.5	1644.7	603.9	136.1	3923.8	90.5	117.2	12.9	590.6	124.7	432.3	20.4
Malignant	INFILTRATING DUCTAL CA	42.5178	151.1	10.5	299.4	87.1	388	24.9	1431.5	35.4	38.3	318.6	10.3	580.3	14.4	53.4	3526	2050	31.6	935	4186.9	53.1	13109.3	69.1	146.7	85	242.5	1661.5	230.1	189	1446.2	456.3	3	489.7	962.4	108.3	911	15.9	905.8	820	87.1	5882.9	99.3	18.3	11.6	598.8	173.4	102.1	20.4
Malignant	Infiltrating Ductal Ca	41.2849	487.5	20.3	668.1	90.5	396.7	14	1714.1	31.1	50.3	322.5	9	353.4	27.1	106.5	4008.4	1873.3	30.4	1624.5	3858.1	66.9	14112.5	53.9	106.9	52.5	165.9	1627.4	287.2	178.1	2098.9	1145.4	3	829.1	761.4	2217.3	1290.8	23.3	1088.8	977.7	361.4	8894.5	217.1	17.2	18.2	1770.2	153.3	1289.7	21.4
Malignant	DCIS	38.3151	116.5	13	315	223	665	11	1271.5	136.5	60.5	127	12	191	14	54	3536	2243	41	784	3030.5	59	9982	155	213	150	158	1574.5	266	100	1032.5	1850	5	598.5	1189	354.5	1665.5	6	1686	825	106	6845	131	27	25	1864.5	209.5	450	17
Malignant	Infiltrating Ductal Ca	40.0384	187.6	12.9	382.3	135.9	756.6	17.4	2274.6	53.3	21.7	657.6	5.1	196.1	13.7	77.4	4294.4	2807.6	18.4	920.9	4532.7	69.4	13560	42.5	109.8	116.8	89.1	1118.2	391.1	202.8	1634.3	151.6	3	776.9	940.7	362.9	1573.3	11	2425	1843.4	70.9	8520.2	915.6	17.7	16.9	268.8	131	404.1	18.2
Malignant	Infiltrating Mucinous Ca	42.0438	224	18.5	548.7	124.4	607.6	3.4	817.2	49.6	55.6	110.4	14.2	743.9	23.1	76.2	4027.3	3542.5	25.6	3213.6	3948.1	796.2	15372.3	62	178.8	53.7	113.2	2113.6	369.8	133.7	1290.2	223	4.4	592	1344	523.9	1328.5	8.6	1630	940.6	191.6	3515.1	1390	16.2	12.9	81.5	226.9	318.7	21.4
Malignant	Infiltrating Ductal Ca	41.0219	120	16.6	441.3	115.6	506.1	18.1	3428.9	95.8	45	676.8	20.7	389.8	19.1	74.3	3817.4	838.4	48.3	1661.1	3305.7	55.6	10611.5	67.5	140.5	69.9	212.7	1304	283.6	472.1	1418.5	246.1	3	486.9	868	215.2	2380.5	11	1599.5	985.6	193.4	2619	282.5	21.4	31.4	1099.4	80.2	396.9	18.2
Malignant	Infiltrating Lobular Ca	38.3781	345	14	534.5	89	661	70	1095	49	39	176	15	191	37	161	3687	1351.5	25	979	4303	112	10865	74	90.5	57.5	88	1519.5	185	125	1848	2155.5	21	556.5	1276.5	2284	2292	19	10660.5	5194	594	5109	975.5	30	15	2629	192.5	1130	19
Malignant	INFILTRATING DUCTAL CARCINOMA	42.7671	153	11	349	262	127	14	1334.5	59	63	236	15.5	425	22	97	3825	2375	82	1030	2610	63	8642.5	57	106.5	59.5	136	1883	163	165	667	925	7.5	630	476	98.5	1526	8	1299	401	156	5099	216.5	62	24	1704	144	291.5	17
Malignant	INVASIVE DUCTAL ADENOCARCINOMA	42.5644	159	18	343	117	315.5	588.5	211	52	25	159.5	13	308	17	83	3888.5	1486	21	2063	3836.5	30	12810.5	533.5	158	57	135	1804	504	155	692	178	3.5	368	812	99	975.5	10	402	878	138	8587	576.5	16	15	791	158.5	161	19
Malignant	LOW-GRADE PHYLLODES TUMOR/OUTSIDE SLIEDS	45.5205	942	17	368	78	502	24	2337	41.5	64	1417	14	351	24	90	4762	1487.5	36	2238	3862	94	15933.5	88	109	61	112	1550	485	87	1533	1544	5	667.5	712.5	1040	2787	11.5	1957	685	30	6058	72	34	18	2969	158.5	536	20
Malignant	INVASIVE ADENOCARCINOMA	38.6575	115.5	8	227	98.5	43	9	801	49	35	80	10	164.5	20	46	3714	2092	30	1261.5	2758	45	12375.5	63	90	54	128	1434	160	160	1323.5	787	3	619.5	768	627	1172	9	1536.5	892	220.5	4893.5	204.5	29	22	79	105.5	441	19
Malignant	INVASIVE CARCINOMA	45.9534	121.5	14	211	37	324	8	1378	34.5	48	450	8	348	11	60	5025	2415.5	28	615	2953	69	11746.5	58	131	82	122	1407.5	358	118	868.5	840	4	572.5	624	196	1124.5	24	2308	304	388.5	4966	89	11.5	10.5	2665	150.5	279	18.5
Malignant	INVASIVE CARCINOMA	43.0274	107	13	522	187.5	740	19	1175	214	55	623	14	1341	23	173	4769	886	25	684.5	4826.5	111	9433	128	326	288	144.5	1873	1015	116.5	1059	150	17	627	1741	197.5	1464	9	8428	4604	401	4904	85	41	75	501	214	286	15.5
Malignant	LOBULAR CARCINOMA IN SITU &MICROINVASIVE LOBULAR	37.8438	99	13	386	133.5	372	13	1041	43	35.5	704	15	399	18	79	4058	1946.5	25	1818.5	4123	50	12029	65.5	110	50	157	1633	282	174.5	1582.5	247	8	598	726	105	1853	7	2085	699	252	5849	86	209	17	1731	152.5	231	17
Malignant	INVASIVE DUCTAL CARCINOMA	45.6411	75	8	276	73	274	9	638.5	31	31	255	12	146	10	33.5	3921.5	2156.5	29	2607	3482	44.5	13044	98	83	54	71	1742	274.5	130.5	1149.5	376	7	449	743	303	958.5	16.5	298.5	178	102	5835	1919.5	15	11	344.5	157.5	246	19
Malignant	INV. ADENOCARCINOMA	43.2192	499	13.5	670	108.5	641	43	1218.5	41	55	385	14	656	20	47	3972	2432.5	26	2336	5961	39	17474.5	139	203	53.5	130	1616.5	243	137.5	1445	1205	14	549	888	420	1707	9	1777.5	334	336.5	9717	41	17	10	536	178	789.5	20
Malignant	INF. DUCTAL CARCINOMA	41.6219	608	13	414	131	318.5	15	488.5	171	55	130	12	323	17	63.5	4556	2099	23.5	2620	4982.5	84	12964	58	80	53	112	1515	1322	117	1164	191	13	684	930	94.5	1546	8.5	12106	5651	107.5	7224	2365.5	70	15	238.5	133	185	17
Malignant	INV. ADENOCARCINOMA	40.9452	111	12	210	107	290.5	11	1364.5	43.5	28	342	12	199	12	68	4262	2316.5	51	1243	2734.5	49	11792	113	212	54	122	994.5	168.5	141	923	745	8	263	597	362	603	9	442	332.5	278.5	9834	2096	16	12	139	249.5	473	22
Malignant	INVASIVE ADENOCARCINOMA	36.2247	113	7	207.5	79	650.5	17	324	50	35.5	29.5	13	423	10	108	4024.5	1419.5	23	1688	2898	57.5	10503.5	64	92	51	167.5	1591	413.5	113	810	229	10	457	883	43	1486	21	2300	1531	264	10353	2364.5	15.5	12	1928	208.5	142	19
Malignant	EWINGS SARCOMA	35.2904	109.5	13	430	77	356	18	631	33	36	332	10	261	12	54	3345.5	2593	27	1012	4520.5	67	13517	46	97	51.5	113	1569	503	171	1078	171	6.5	659.5	1086	400	2341	9	3835	911	138	2317	74.5	52	9	1655	114	361	17
Malignant	RT. INVASIVE ADENOCARCINOMA	37.989	316	24	629	119	464	21	1842	95	122	627.5	14	194	14	65	3211	1923.5	21	1679	2362	51	12757	74	111	85	114	1729	640	142.5	1130	1451	4	485.5	674	2274	1812.5	7	1610	1230.5	80	7616	222.5	49.5	39	2081	122	479	17
Malignant	LT. INVASIVE ADENOCARCINOMA	40.8904	125.5	16	216	1856	1764	11	1099	1350	156	231	20	531	25	118.5	3918	3141.5	222	1123	4310	59	10630	61.5	199	201	274	1519	242.5	231	1172.5	2016	5	666	1408	914	948	15	2344.5	3027.5	197.5	10267	624	29.5	814	105	93	281	18
Malignant		42	238.6	16	225.6	158.9	470.1	5.8	1918.8	71.7	33	364.4	23.3	328.8	15.1	73.6	3716.3	1570.4	32.7	928.8	3962.3	76.4	14087.2	81.6	117.5	96.1	128.2	1367.1	578.3	150.3	1252.2	1240.5	4.4	669.6	1211	875.3	1231	18.4	6449.7	2003.1	468.3	6336.5	166.8	36.9	23.5	1126.2	134.2	680.8	19.3
Benign		35	190	14	195.5	114	244	15	618	48	41	44	9	227.5	14.5	34	4148	1420.5	65	895	3601	45.5	11895	79	158	67	108.5	1447	201	173	2062	124	11	496.5	879.5	36	1342	136.5	2661	1112	153.5	5896.5	170	241.5	15	1104	148	137	19
Benign	FIBROADENOMA	49.674	337.3	18.5	299.4	297.8	793.4	9.9	1676.4	206.2	74.2	343.8	14.2	211.8	14.4	53.4	4747.1	4328.9	95.4	683	4613.9	72	16878.3	63.7	115.1	73.8	119.7	1692.3	355.5	76.5	765.5	1432.9	4.4	529.6	623.7	198.7	887.4	112.6	9732.4	3631.6	280.7	6003.2	2609.8	12	89.4	1711.5	175.5	388.1	18.2
Benign	INTRADUCTAL PAPILLOMA	38.3096	469.5	37.5	253	1662	447.5	294	458.5	764	242.5	210	24	178	28	89	3987	1486	31.5	878.5	5115	34.5	12780	173.5	300.5	163	153	1348	314	165	1759	157	6	731	1177	509	1362.5	20	9054	4194	340	3520	75.5	33	653	1489	85	247	16
Benign	MILD FIBROCYSTIC CHANGES	43.6301	184	11	131	115	97	8	1271	41	29	188	12	120	12	37	3850	1424	21	1110.5	2838	42	12426	61	126	76	96	1419	529	174	2034	765	5	521	616	771	1363	10	1797.5	550.5	236	6398.5	293	31	20	1419	105	376.5	16
Benign	BENIGN DUCTAL PAPILLOMAS	40.7041	159.6	20.3	332.2	117.6	164.5	15.3	750.2	49.6	71.5	184.9	11.6	275.6	16.4	34.4	3737	2061.7	32.7	1237.5	4804.5	39.2	15502.7	52.8	99.3	54.8	133.4	1633.9	290	214.1	611.9	154.4	5.8	733.6	1124.3	80.4	1570.7	91.8	3705.3	2945.9	242.4	3466.6	65.6	12.6	14.2	1675.9	100.3	198.9	22.5
Benign	FIBROCYSTIC DISEASE	22.2438	141.9	16.6	279.1	131.8	248	6.5	1053.2	48.3	68.9	261.8	11.6	180.5	17.1	66	3533	2086.1	27.4	1522.3	3072.1	40.5	13454.1	59.9	105	55.3	145.1	1098	130.1	204.9	1389	7001.9	4.4	426.1	413.9	72.9	1060.2	9.8	903.7	558.3	140.8	8217.5	320	47.3	18.2	1164.4	97.1	194.5	14.9
Benign	NODULAR SCLEROSING ADENOSIS	49.1945	140	14	531.5	81.5	391	19	1660	37	28	499	11	222	11	81	3728	2077	25.5	1647	3938.5	38	15272.5	64	106	62.5	146	1675.5	508	148	2281	471	13	459	1968	1544	1500.5	15.5	2118	705	417	2133	5004	12.5	13	2850	210	607	17
Benign	DUCTAL PAPILLOMAS, FIBROCYSTIC CHANGES	29.2603	130.4	14.1	328.9	110.2	407.9	9.9	471	44.7	61.6	107.8	10.3	295.8	16.4	64.2	4010.2	2535	54.2	1562.4	4125	61.9	13711.1	84.8	180.2	68.2	239.9	1791.7	264.4	216.9	1487	304.8	4.4	535.2	878.2	1820.3	1171.1	17.2	417.6	257.1	116.7	7896.5	331.2	21.4	15.5	2307.5	143.7	678.6	21.4
Benign	FIBROADENOMA	21.0548	335.5	16.6	306.9	111.5	298.1	4.4	2100.5	33.6	34.4	312.2	10.3	154.7	16.4	65.4	4435.6	1720.1	35.7	1246.4	2850.8	60.6	13680.7	50.1	103.6	52.5	124.3	1862.9	323.5	150.3	896.6	4798.1	4.4	364.8	327.6	205.5	874.3	20.8	2154.7	400.8	153.7	5094.7	1561.1	17.2	10.9	606.4	143.7	619.5	24.7
Benign	FIBROADENOMA	36.1644	132.8	11.7	228.3	80.3	338.7	11.9	813.7	27.4	63.6	205.6	9	234.2	13.7	62.3	4284.7	3203.3	29.2	820	4945.3	63.2	12986.5	51.2	102.2	52.5	177.6	1722.6	294.3	137.5	1487.6	160	7.2	635.9	1592.4	240.8	2054.2	19	2113.9	1777.8	141.2	4670.5	79.3	17.2	10.9	230.4	204.1	278.1	20.9
Benign	PAPILLARY LESION	49.737	84	12.9	281.7	81.7	279.3	9.9	582.7	33.6	47.6	192.6	10.3	498.5	13.7	57.2	3788.9	2726.2	20.8	1764.6	3461.1	40.5	13979.5	78.3	115.6	49.2	111.9	1341	464.3	126.3	1135.1	459.1	5.8	449.2	729.4	146.8	1218	11.7	3562.3	564.8	560.3	14825.7	68.5	15.1	10.3	1422.4	245.5	229.1	18.2
Benign	SEBACEOUS CYST	47.811	188.8	20.9	255.5	250.7	1442.8	14	1056.7	108.7	88.8	534.7	11.6	265.5	14.4	61	4016.5	1774.1	35.1	844.4	4279.8	77	14310.5	61	128	169.7	176.3	1910.3	451.5	131.9	1798.2	232.8	3	593.7	981.6	129.4	1260.9	15.9	11916.7	4760.1	250.7	5202.4	1658.3	7.9	38	980.9	86.5	258.1	19.3
Benign	ABSCESS	22.4	44.4	12.9	218.2	99.3	191.5	9.9	1562	39.7	47.6	703.6	9	394.3	12.4	49.6	4695.8	2242.7	45.3	534	4217.5	63.2	13101.4	59.9	137.6	63.7	170.5	1704.2	623.6	158.8	1149.3	176.1	4.4	658.3	1249.2	9.3	1017.1	9.8	1435.9	2074.5	92.2	7242.3	220	13.1	10.3	621.7	49.4	70.1	20.4
Benign	BENIGN CYST	42.0877	146.8	26.5	275.8	230.5	421	8.5	967.9	47.1	51.6	186.8	6.4	258.8	8.4	39.5	3594	1925	88.9	1346.7	4252.5	75.7	12265.9	50.1	100.3	63.7	186.7	1472.4	479.2	172.7	1549.9	442.4	16.3	731.4	1253.4	562.5	1805.1	19.6	2887.5	1125.4	146.3	11601.9	254.2	15.7	47.2	1143.7	269.3	453.9	17.1
Benign	LIPOMA	25.4548	23.6	13.5	172.5	148.1	318.1	5.8	667.1	63.1	45.6	73.4	7.1	206.2	11.1	59.7	3108.1	1942.6	37.5	2125.1	2894.6	51.8	13298.6	79.4	204.7	96.7	290.5	1446.4	298.6	160.8	2880	371.2	5.8	545.4	952.8	674.3	1081.8	13.5	1120.5	1063.4	126.9	4631.9	257.1	43.7	15.5	419	7.1	416.8	18.2
Benign	ADENOSIS, INTERLOBULAR FIBROSIS. APOCRINE METAPLASIA	29.9863	52.3	12.3	104.8	46.3	194	4.4	577.3	25	30.4	73.4	10.3	216.3	9.7	50.9	3532.5	1604.6	39.9	1533.5	2642.9	53.1	12222.6	45.8	103.1	54.8	147.7	1229.9	244.4	259.4	1417.9	435.4	3	471.7	622.4	96.3	1065.4	13.5	1694.4	1076.8	215.6	4627.9	148.7	17.2	7.6	392.1	126.3	335.9	18.2
Benign	FIBROCYSTIC CHANGES	47.7315	298	19.1	330.6	97.9	355.5	16.7	3328.2	60.7	68.9	512.3	14.2	179.4	20.4	74.3	3767.8	2625.7	28	1073.3	2896.8	56.2	10804.2	58.8	109.8	53.1	129.5	1824.1	295	162.1	1599.7	762.3	3	364.8	874	169.4	1337.6	12.3	1195.2	2518.5	402	9340.4	1677	18.8	18.2	2003.6	158.6	221.3	21.4
Benign	FIBROCYSTIC CHANGE	47.6411	319.8	14.1	441.8	103.4	402.9	7.1	1207.2	25.6	42.3	696	9	407.7	19.7	49.6	3881.8	2823.4	32.7	1809.3	2791.6	80.8	12349.2	66.4	114.6	52.5	136	1882.9	365.5	159.4	867	517.7	4.4	591.5	901.1	246.8	1103.3	17.2	1546.7	1347.7	179.1	5461.8	52.9	39	11.6	2123.5	89.7	283.7	20.4
Benign	FIBROADENOMA	27.0301	270.1	15.4	431	142.7	764	5.8	1421.3	39.7	29.1	272.8	7.7	356.8	27.1	82.5	4145.9	3033.5	50.7	1050.8	2776	75.7	13234.4	47.9	105	59.3	206.8	2005.1	124.3	260.9	1241.4	7640.3	3	408.1	558.9	330	1500.9	18.4	1584.3	599.2	250.2	7106.6	3871	22.4	11.6	456	212.6	728.8	22.5
Benign	LIPOMA	37.0712	225.8	20.3	310.1	167	255.5	16.7	1506.2	74.2	76.8	794.8	11.6	427.9	37	79.9	4094.8	3107.2	76.3	1648.9	3151.7	104.6	13256.9	55.5	207.6	54.8	160.7	1800.3	885	202.8	1444.5	1421.9	5.8	626.3	1176.3	517.9	1280.4	14.7	1742.5	1872.8	157.4	4439.6	75.9	21.4	23.5	1526	101.4	486.4	19.3
Benign	BENIGN BREAST TISSUE WITH REACTIVE STROMAL PROLIFERATION	45.1041	113.9	8	302.1	110.2	253.6	3.4	1656.3	40.3	29.1	428.1	10.3	204.5	11.1	52.1	3101.4	2176.4	13.6	1908.5	4059.9	54.3	12121.3	49	98.3	51.4	85.2	2140.5	674.5	163.4	1902.7	711	3	619	1012.8	450.9	1223.2	33.1	5840.2	2076.4	120.4	2531.9	141.9	15.7	11.6	522	229.6	359.2	20.4
Benign	FIBROADENOMA	44.4959	88.9	15.4	223.5	184.6	254.9	9.9	1725	92.7	71.5	237.9	12.3	236.4	15.1	96.4	4132.5	3015.2	99.6	735.9	5098.9	44.3	9225	68.6	176.4	63.2	134.7	2011.5	228.7	193.1	1937.1	378.2	4.4	381.1	706.4	1156.9	1084.4	19.6	468.8	536.9	182.8	7999.5	136	34.9	32.7	367.8	156.5	370.9	14.9
Benign	FIBROADENOMA	40.3616	411.6	11.7	703.6	126.4	1022.8	49.4	2169.9	34.8	78.8	1688.8	9	562.9	32.4	836.1	4474.9	2357	41.7	1495.6	6539.9	170.5	9666.9	66.9	114.6	53.7	89.1	1871.5	665.3	172.7	1217.5	578.2	14.2	442.4	3325.3	137	2061.2	23.3	1836.1	1265.9	457.7	4054.6	588.8	18.3	10.9	3337.6	1313	397.5	19.3
Benign	FIBROADENOMA	38.937	254	18.5	587.5	97	414	15	637	46	58	129	11	145	12	83	3980	3212	28.5	1643.5	2929	68	12165	72	187	58	114.5	1535.5	257	156	1851	20133.5	8	617	2004.5	1553	1071	16	900.5	346	114	10920	216	10	13	1759.5	179	1117.5	23
Benign	FAT NECROSIS (L)*	43.3315	516.5	7	281	217	484	12	656.5	56	48.5	140	11.5	224	12	60	4365.5	2721	24	1577	5387.5	57.5	15325	49.5	106.5	52	101	1638	350	155	1586	110.5	7	400.5	1219	209.5	1820	14	1562	1905	104	9232.5	109.5	12	33	297	134	462.5	19
Benign	FIBROADENOMA	42.0767	54	21.5	235.5	93	377	14	864	68	49	134.5	17.5	187.5	13	79	3237	2061	77	837.5	2203	69	9587	63.5	140	67.5	136	856	278.5	186	1388	8987.5	5	457	611	1855	1223	37.5	745	229.5	265	4854	217	60.5	38	705	98.5	443	13
Benign	FIBROADENOMA	24.0164	123	17	379	39	654.5	17.5	1988	63.5	104	277	17	713	20	112	5668.5	2354.5	36.5	586	3741.5	63	12034	45	104	55.5	148	841	767	148	1566	246	13	661	734	295	1335.5	17	2778	776	141	9653	127	24	16	449	260	467	21.5
Benign	FIBROSIS	30.9123	46.5	43	160	363.5	835	126	261	310	208	214	58.5	256	17	81	3730	2453	42	586	3576	71	10188.5	129.5	228	152	154	1428	164.5	85.5	1827	1421	3	661	607	355.5	1053	18	1622	1318	282	7478	5830	13	142	413	121.5	626	13
Benign	No Pathologic Dx.	44.3781	405	11	1236.5	84	844.5	42	250	100	67	711.5	221	308	17	1150	3547.5	1701	20	630.5	5834	130	13203	47	85	54	97	1645	553	150	2169	345.5	13.5	700	1855	5000.5	1804	15	3763	5928.5	793	8559	340	17	14	2205	131.5	1242	19
Benign	Benign Epithelial Hyperplasia	44.8082	214	12	83	85	207	32	332	28	41	77.5	8.5	263	10	57	4235.5	1630	32	1711.5	3957	69	13265.5	72	149	55	169.5	1402	341	209	1396.5	352	7	613.5	1045	193.5	1350	20	2081	881	121	6678	51.5	13.5	12.5	1466	162	267	20
Benign	Abcess and Granulation tissue	45.5726	63	7	274.5	55	165.5	13	345	25	46	139	7.5	1668	10	53	4228.5	1953	20	1218	4462	51	10967	53	151	80	95.5	1615.5	1066.5	98.5	4439	258.5	12	985	2331	35	577	15	3667	2308	94.5	7964.5	344.5	18	7	138.5	239	97	20
Benign	Benign Breast Tissue	31.3096	498	18	781.5	157.5	584	20	1516.5	48	69	542	19	357	23	72	5072.5	2393	32.5	2607	4067	64	16255.5	78	151.5	56.5	129.5	1646	204	175	1216	590.5	13	988	1087	907	1509.5	7	2056	1076	194.5	5215	201	13	15	355	110	357	21
Benign	Fibroadenoma	49.9425	510.4	22.8	886.2	152.2	1742.5	29	4028.9	77.9	174.1	1430.6	33.7	681.1	32.4	77.4	4454.4	2666.7	35.1	1239.1	3688.9	82	14095.6	49.6	100.3	54.8	109.9	1532.1	228.7	113.4	1210.7	4685.6	5.8	625.7	791.5	371.9	2434.3	9.8	2617.8	607.1	110.2	6106.9	71.5	19.3	35.3	559.1	114.1	415.2	18.2
Benign	FIBROCYSTIC CHANGES	36.2575	305.5	15.5	532.5	103	954	24	3072	90	89.5	1425	20	1642	38	197	4674.5	3551	20	1742.5	4019	67	15696.5	69	140	54	196	1550.5	320	145	833	5059	11	848.5	1778	292	1841.5	24	4022.5	1975	527.5	5467	385	9.5	21	2206	208	212.5	21
Benign		47	178	18	345	169	278	31	895.5	55.5	56	394	13	305	17.5	61	3443	2285	33	1140.5	4942.5	71	15258.5	104	170	59	109	2018.5	688	104	886	348	7	424	1034	144.5	1400	7	7336	106.5	330	7259	55	14.5	19	1634	382	139	17
Benign		49	195	23	289	154	1037	7.5	1027	53	31	505.5	11.5	246.5	13	50	3266	3147.5	48	2284.5	2861	58	11757	127	264	64	115	1595	213.5	164	1403	4914	5	624.5	854.5	554	1506	9	1697	379	270	5721	1180	39	18	814.5	99.5	378	19
Benign		44	142.5	12.9	224.6	900.2	1444.6	101.1	3147.6	245.7	107.3	1028.5	25.9	314.8	23.1	97.6	4170.4	4362.7	35.1	1322.6	3295.8	34.2	14063.5	64.2	194.1	109	265.9	1682.6	263.6	180.8	1037.3	649.8	3	519.5	564.3	529.8	1435.5	8.6	1174.8	993.9	121.3	9153.4	258.1	69.6	310.8	261.7	110.9	260.8	18.2
Benign		49	158	11.5	555	78	400.5	22	628.5	41	44	80	11	325	13	69.5	3398	1160	21	1217	4450.5	62	11184	67	192	53.5	99	1795	272	103	978.5	597	8	351	1873	154.5	1953	15	3432	1886	51.5	7728	352.5	14	10	3232	338.5	418.5	19
Benign		51	366.9	21.5	223.5	571.5	1254.2	29.6	2054.7	117.3	72.8	574.5	12.9	646.4	25.1	74.3	3651.1	1654.9	47.1	2185.7	3897.6	56.9	13415.8	54.4	89.7	62.6	81.3	1774.4	354.1	121.3	1251	812.3	3	726.9	877	492.6	858.6	8.6	2936.6	1241.9	121.3	8750.4	974.2	16.2	23.5	2384	58.5	379.2	22.5
Benign		30	258	10.5	256.1	140	461.4	5.8	1423	31.1	27.7	410.1	7.7	144.7	13.7	52.1	3892.3	1969.2	23.2	1421.5	4303.4	61.9	13134.1	49	108.4	66	143.8	1942.1	231.5	325.7	1733.2	965.9	4.4	655	937.1	398.7	1385.6	13.5	1314.6	1319	282.1	7403.3	4064.4	18.3	14.2	2053.2	40.4	588.2	19.8
Benign		29	51.1	17.8	429.9	256.1	620.6	175.7	1152	60.7	46.3	666.6	18.1	180.5	27.1	101.4	3338.8	1596.6	29.2	1120.6	3489.8	92.1	13207.3	50.1	130.4	104	175	1900.6	201.5	257.1	2005.4	13220.7	4.4	629.7	1872.5	3676.7	1793.5	12.3	1267.7	645.7	131.5	2777.3	81.7	12	65.6	104.1	185.1	955.6	17.6
Benign	RT. INTRADUCTAL PAPILLOMA	43.0274	164.5	13.5	263	98.6	264.3	9.9	2044	37.3	49	451.9	7.7	412.8	17.7	45.8	3767.4	2023.4	25.6	1541.8	3860.3	41.7	12177	63.1	125.1	49.2	136	1545.1	294.3	136.9	648.4	3289.8	7.2	843.7	1170.9	250.5	1431.6	34.9	2354.9	2298.6	100.1	6346	424.3	12	14.2	934.7	142.7	157	16
Benign		37	258.6	20.3	154.5	84.4	446.5	12.6	3466.2	59.4	63.6	363.7	18.1	511.9	19.1	96.4	4669.2	4210.6	29.2	928.2	2978.1	49.3	13244.5	40.3	106.9	53.7	100.8	1728.5	260.1	257.1	2632.6	565	3	556.6	574	402.5	870.4	10.4	1538.6	1359.2	1173.7	14577.6	205.3	15.1	14.2	410.9	114.1	587.7	18.2
Benign	TISSUE WITH FOCAL SECRETORY ACTIVITY	29.2575	121.8	27.7	376.9	175.1	522.2	12.6	2103.8	64.4	54.3	399.8	32.4	827	25.7	91.3	3612.6	1415.4	29.2	1310.3	2730.6	48	14008.8	46.3	106.5	65.4	133.4	1407.3	121.5	162.1	1218.7	1281.7	4.4	534.7	534.1	862.1	1504.8	6.1	475.5	292.6	152.8	3402.7	2070.6	15.1	27.4	1579.2	94.5	574.5	20.4
Benign	DUCTAL HYPERPLASIA	45.926	191.2	15.4	290.8	264.2	550.7	4.4	2831	49.6	29.1	282.5	11.6	188.3	12.4	73.6	4113.6	2090.4	24.4	1995.3	3223.5	72	14157.1	59.9	124.2	62.6	154.2	1604.7	640.6	283.8	1082.2	737.4	1.6	551.5	515.9	523.1	1337	23.3	1338.1	383.1	241.5	3571.8	91	86.7	18.2	1071	173.4	452.8	20.4
Benign	INTRADUCTAL PAPILLOMA	25.6575	96.2	16.6	194.8	119.6	231.7	4.4	829.5	42.2	78.8	88.3	11.6	216.3	11.1	74.9	4057.5	1864.8	39.9	1625.7	3688.9	41.7	12362.7	54.4	173	50.3	120.4	1619.8	292.9	176.1	1290.8	421.5	3	526.2	1027.2	13.9	1793.5	7.4	1776.4	1093.9	66.3	10058.9	143.3	14.1	10.3	2396.8	186.7	72.3	21.4
Benign	BENIGN	26.2329	124.9	12.9	196.9	100	375.5	7.1	2147.1	34.8	35	586	9	264.4	11.1	50.9	4051.7	1870.1	141.4	1253.7	3580	63.2	10425.7	45.2	95	52.5	112.6	914.3	527.4	170	1409.4	588	5.8	525.7	948.6	712	1962.8	11.7	2080.2	697.8	154.6	8018.3	358	51.4	10.9	392.6	91.8	279.2	20.4
Benign		40	288.3	14.1	255.5	99.3	266.8	7.1	2662.3	32.3	29.1	593.7	8.4	267.8	15.1	53.4	4593.4	2442.6	41.1	1480	3288	72	13116.1	69.1	132.8	50.3	123	1720.4	374	164.7	890.9	452.8	2.3	579.7	601.9	112.9	905.8	28.2	1361.5	320.6	142.1	3277.8	326.3	18.3	11.6	859.8	153.8	354.8	21.4
Benign	BR. REDUCTION	28.6904	53.5	14.1	148.1	92.5	293.1	5.8	180.5	33.6	21.1	81.8	10.3	172.6	13.7	39.5	5350.4	2593	30.4	1504.5	3799.3	381.9	15341.8	62	112.7	50.3	113.9	1600.3	358.4	180.8	1179.5	164.2	7.2	742.6	1253.4	26	1028.8	11.7	1034.5	1161.9	88	7869.8	380	15.1	10.3	342.5	142.7	49.9	19.3
[truncated: 52 more columns]
