# Supplementary material for: Do serum biomarkers really measure breast cancer?
Source: BMC Cancer. 2009 May 28;9:164. doi: 10.1186/1471-2407-9-164 (PMC2696469; doi:10.1186/1471-2407-9-164)
Supplement: Additional File 2 — Proteins and antibodies. These data show sample information with the serum protein levels measured by ELISA. [file 1471-2407-9-164-S2.xls]

## Sheet: Assayed proteins
Supplementary Table 2 for "Do serum biomarkers really measure breast cancer?" by Jesneck et al.
Protein and antibody information
Protein Symbol	Protein Name	UniProt Accession Number	Protein Function	Antibody source (vendor)	Plex No.	References
ACTH	Adrenocorticotropic hormone	P01189	Hormone	Linco	1
Adiponectin	Adiponectin	Q15848	Adipokine	Linco	2	Chen et al., Kang et al., Miyoshi et al.
AFP	Alpha-fetoprotein	P02771	Cancer antigen	Fitzjerald	3	Eskelinen et al.
Angiostatin	Angiostatin	P00747	Anti-angiogenic		4	Indraccolo et al.
Apo B-100	Apolipoprotein B-100	P04114	Lipid binding	Linco	5	Morales et al.
APO-A1	Apolipoprotein A1	P02647	Lipid binding	Linco	5	Huang et al., Morales et al.
Apo-AII	Apolipoprotein Apo A2	P02652	Lipid binding	Linco	5
Apo-CII	Apolipoprotein Apo C2	P02655	Lipid binding	Linco	5
Apo-CIII	Apolipoprotein Apo C3	P02656	Lipid binding	Linco	5
Apo-E	Apolipoprotein Apo E	P02649	Lipid binding	Linco	5
CA 15-3	cancer antigen 15-3		Cancer antigen	Fujerebio (kindly provided)	6	Eskelinen et al., Drukier et al., Gadducci et al., Nakata et al., Omar et al., Rubach et al.
CA 19-9	carbohydrate antigen 19-9		Cancer antigen	Fujerebio (kindly provided)	6	Drukier et al., Gadducci et al., Yenisey et al.
CA-125	cancer antigen 125	Q8WXI7	Cancer antigen	Fujerebio (kindly provided)	6	Bast et al., Drukier et al., Gadducci et al., Omar et al., Yenisey et al.
CA72-4	cancer antigen 72-4		Cancer antigen	Fujerebio (kindly provided)	3
CD40L (TRAP)	CD40 ligand	P29965	Cytokine	Linco	7	Dehqanzada et al., Tong et al.
CEA	carcinoembryonic antigen		Cancer antigen	Fujerebio	6	Eskelinen et al., Drukier et al., Nakata et al., Rubach et al.
Cytokeratin 19	Keratin, type I cytoskeletal 19	P08727	Apoptosis-related	Progen (Germany)	6	Nakata et al.
DR5	TRAIL receptor 5	Q89544	Apoptosis-related	Invitrogen	8	Drukier et al., Wang et al.
EGF	Pro-epidermal growth factor	P01133	Growth factor	Invitrogen	8	Bast et al., Drukier et al.
EGFR	Epidermal growth factor receptor	P00533	Growth factor receptor	R&D Systems	6	Asgeirsson et al., Drukier et al.
Eotaxin	CCL11	P51671	Chemokine	Invitrogen	8	Dehqanzada et al.
ErbB2	eceptor tyrosine-protein kinase erbB-2	P04626	Growth factor receptor	R&D Systems	6	Drukier et al., Eskelinen et al.
E-Selectin	E-Selectin		Adhesion	Linco	15	Regidor et al.
Fas	soluble fatty acid synthase		Apoptosis-related	Linco	11	Bast et al., Bewick et al., Drukier et al.
FasL	soluble Fas ligand		Apoptosis-related	Linco	11	Drukier et al.
FGF-b	basic Fibroblast Growth Factor		Growth factor	Invitrogen	8	Drukier et al., Sliutz et al.
Fibrinogen	Fibrinogen		Blood clotting	Linco	14
Fractalkine	Fractalkine	P78423	Cytokine	Bio-Rad	9	Dehqanzada et al.
FSH	Follicle-stimulating hormone	P01225	Hormone	Linco	1	Pannuti et al.
G-CSF	Granulocyte colony-stimulating factor	P09919	Chemokine	Invitrogen	8	Dehqanzada et al., Drukier et al.
GH	Growth Hormone		Hormone	Invitrogen	1
GM-CSF	Granulocyte-macrophage colony-stimulating factor	P04141	Chemokine	Invitrogen	8	Dehqanzada et al., Drukier et al.
GROa	Growth-regulated alpha protein	P09341	Cytokine	Bio-Rad	9	Dehqanzada et al.
Haptoglobin	Haptoglobin	Q14552	Binds hemoglobin in plasma	Linco	14	Huang et al.
HGF	Hepatocyte growth factor	P14210	Growth factor	Invitrogen	8	Drukier et al., Wilson et al.
ICAM-1	Soluble cell adhesion molecule 1		Adhesion	Linco	15	Regidor et al.
IFN-a	Interferon alpha		Cytokine	Linco	16	Dehqanzada et al., Indraccolo et al.
IFN-g	Interferon gamma	P01579	Cytokine	Invitrogen	8	Dehqanzada et al., Drukier et al.
IGFBP-1	Insulin-like growth factor-binding protein 1	P08833	GF binding protein	R&D Systems	3	Schairer et al.
IL-10	Interleukin-10	P22301	Cytokine	Invitrogen	8	Dehqanzada et al., Drukier et al.
IL-12p40	Interleukin-12 subunit beta subunit p40	P29460	Cytokine	Invitrogen	8	Dehqanzada et al., Drukier et al.
IL-13	Interleukin-13	P35225	Cytokine	Invitrogen	8	Dehqanzada et al., Drukier et al.
IL-15	Interleukin-15	P40933	Cytokine	Invitrogen	8	Dehqanzada et al., Drukier et al.
IL-17	Interleukin-17		Cytokine	Invitrogen	8	Dehqanzada et al., Drukier et al.
IL-1a	Interleukin-1 alpha	P01583	Cytokine	Invitrogen	8	Dehqanzada et al., Drukier et al.
IL-1b	Interleukin-1 beta	P01584	Cytokine	Invitrogen	8	Dehqanzada et al., Drukier et al.
IL-1Ra	Interleukin-1 receptor antagonist protein	P18510	Cytokine	Invitrogen	8	Dehqanzada et al., Drukier et al.
IL-2	Interleukin-2	P60568	Cytokine	Invitrogen	8	Dehqanzada et al., Drukier et al.
IL-2R	Interleukin-2 receptor		Cytokine	Invitrogen	8	Dehqanzada et al., Drukier et al.
IL-4	Interleukin-4	P05112	Cytokine	Invitrogen	8	Dehqanzada et al., Drukier et al.
IL-5	Interleukin-5	P05113	Cytokine	Invitrogen	8	Dehqanzada et al., Drukier et al.
IL-6	Interleukin-6	P05231	Cytokine	Invitrogen	8	Dehqanzada et al., Drukier et al.
IL-6R	Soluble Interleukin-6 receptor		Cytokine receptor	Invitrogen	6	Dehqanzada et al.
IL-7	Interleukin-7	P13232	Cytokine	Invitrogen	8	Dehqanzada et al., Drukier et al.
IL-8	Interleukin-8	P10145	Cytokine	Invitrogen	8	Dehqanzada et al., Drukier et al., Xu et al.
IP-10	C-X-C motif chemokine 10	P02778	Cytokine	Invitrogen	8	Dehqanzada et al.
Kallikrein 10	Kallikrein-10	O43240	Serine protease	Kindly provided by Dr. Elefterios Diamandis, University of Toronto	3	Bast et al., Yousef et al.
Kallikrein 8	Kallikrein-8	O60259	Serine protease	Kindly provided by Dr. Elefterios Diamandis, University of Toronto		Bast et al., Drukier et al., Yousef et al.
Leptin	Leptin	P41159	Adipokine	Linco	2	Chen et al., Coskun et al.
LH	Lutropin subunit beta	P01229	Hormone	Linco	1	Pannuti et al.
MCP-1	C-C motif chemokine 2	P13500	Chemokine	Bio-Rad	9	Dehqanzada et al., Drukier et al.
MCP-2	C-C motif chemokine 8	P80075	Chemokine	Bio-Rad	9
MCP-3	C-C motif chemokine 7	P80098	Chemokine	Bio-Rad	9
Mesothelin	Mesothelin	Q13421	Unknown	Custom generated by Genway	6	Bast et al., Uehara et al.
MICA	MHC class I polypeptide-related sequence A	Q29983	Stress-induced antigen recognized by NK cells	R&D Systems	10	Yenisey et al.
MIF	Macrophage migration inhibitory factor	P14174	Chemokine	Linco	11	Xu et al.
MIG	monokine induced by interferon-gamma		Chemokine	Bio-Rad	9	Drukier et al.
MIP-1a	C-C motif chemokine 3	P10147	Chemokine	Invitrogen	8	Dehqanzada et al., Drukier et al., Wu et al.
MIP-1b	C-C motif chemokine 4	P13236	Chemokine	Invitrogen	8	Drukier et al., Wu et al.
MMP-1	Interstitial collagenase	P03956	Protease	R&D Systems	12	Wu et al.
MMP-12	Macrophage metalloelastase	P39900	Protease	R&D Systems	12	Wu et al.
MMP-13	Collagenase 3	P45452	Protease	R&D Systems	12	Wu et al.
MMP-2	72 kDa type IV collagenase	P08253	Protease	R&D Systems	12	Drukier et al., Somiari et al., Wu et al.
MMP-3	Stromelysin-1	P08254	Protease	R&D Systems	12	Drukier et al., Wu et al.
MMP-7	Matrilysin	P09237	Protease	R&D Systems	12	Drukier et al., Wu et al.
MMP-8	Neutrophil collagenase	P22894	Protease	R&D Systems	12	Wu et al.
MMP-9	Matrix metalloproteinase-9	P14780	Protease	R&D Systems	13	Somiari et al., Wu et al.
MPO	Myeloperoxidase	P05164	Lysosomal enzyme	Linco	11	Yang et al.
NGF	Beta-nerve growth factor	P01138	Growth factor	Bio-Rad	9	Hondermarck et al.
PAI-I	Plasminogen activator inhibitor 1	P05121	Plasminogen activator inhibitor	Linco	11	Kang et al., Luqmani et al.
Prolactin	Prolactin	P01236	Hormone	Linco	1	Coskun et al., Pannuti et al.
RANTES	C-C motif chemokine 5	P13501	Chemokine	Invitrogen	8	Dehqanzada et al., Drukier et al.
Resistin	Resistin	Q9HD89	Adipokine	Linco	2	Kang et al.
S-100	S-100		Cancer biomarker	Abcam	10	Salama et al.
SAA	Serum amyloid A protein	P02735	Acute phase protein	Linco	14
SCC	Squamous cell carcinoma antigen		Cancer antigen	Fujerebio	10
TGFa	Protransforming growth factor alpha	P01135	Growth factor	Bio-Rad	9
TNF-a	Tumor necrosis factor	P01375	Cytokine	Linco	16	Dehqanzada et al., Drukier et al., Wang et al.
TNF-RI	Tumor necrosis factor receptor superfamily member 1A	P19438	Cytokine receptor	Invitrogen	8	Dehqanzada et al., Drukier et al., Wang et al.
TNF-RII	Tumor necrosis factor receptor superfamily member 1B	P20333	Cytokine receptor	Invitrogen	8	Dehqanzada et al., Drukier et al., Wang et al.
TSH	Glycoprotein hormones alpha chain	P01215	Hormone	Linco	1	Ohuchi et al., Pannuti et al.
TTR	Transthyretin	P02766	Carrier of thyroxine	Linco	10	Ramaker et al.
ULBP-1	NKG2D ligand 1	Q9BZM6	UL16-binding protein	R&D Systems	10
ULBP-2	NKG2D ligand 2	Q9BZM5	UL16-binding protein	R&D Systems	10
ULBP-3	NKG2D ligand 3	Q9BZM4	UL16-binding protein	R&D Systems	10
VCAM-1	soluble Vascular cell adhesion protein 1		Adhesion	Linco	15	Regidor et al.
VEGF	Vascular endothelial growth factor A	P15692	Growth/angiogenic factor	Linco	8	Coskun et al., Drukier et al. Gasparini et al., Xu et al.

## Sheet: Literature references
Referenced Paper
Asgeirsson, K.S., et al., Serum epidermal growth factor receptor and HER2 expression in primary and metastatic breast cancer patients. Breast Cancer Res, 2007. 9(6): p. R75.
Bast, R.C., Jr., et al., Prevention and early detection of ovarian cancer: mission impossible? Recent Results Cancer Res, 2007. 174: p. 91-100.
Bewick, M., et al., Soluble Fas (CD95) is a prognostic factor in patients with metastatic breast cancer undergoing high-dose chemotherapy and autologous stem cell transplantation. J Hematother Stem Cell Res, 2001. 10(6): p. 759-68.
Chen, D.C., et al., Serum adiponectin and leptin levels in Taiwanese breast cancer patients. Cancer Lett, 2006. 237(1): p. 109-14.
Coskun, U., et al., Serum leptin, prolactin and vascular endothelial growth factor (VEGF) levels in patients with breast cancer. Neoplasma, 2003. 50(1): p. 41-6.
Dehqanzada, Z.A., et al., Assessing serum cytokine profiles in breast cancer patients receiving a HER2/neu vaccine using Luminex technology. Oncol Rep, 2007. 17(3): p. 687-94.
Drukier, A.K., et al., High-sensitivity blood-based detection of breast cancer by multi photon detection diagnostic proteomics. J Proteome Res, 2006. 5(8): p. 1906-15.
Eskelinen, M., et al., Serum tumour markers CEA, AFP, CA 15-3, TPS and Neu in diagnosis of breast cancer. Anticancer Res, 1997. 17(2B): p. 1231-4.
Gadducci, A., et al., Serum tumor markers in the management of ovarian, endometrial and cervical cancer. Biomed Pharmacother, 2004. 58(1): p. 24-38.
Gasparini, G., et al., Thrombospondin-1 and -2 in node-negative breast cancer: correlation with angiogenic factors, p53, cathepsin D, hormone receptors and prognosis. Oncology, 2001. 60(1): p. 72-80.
Hondermarck, H., Potential role for NGF in breast cancer. Stem Cells, 2000. 18(5): p. 386-7.
Huang, H.L., et al., Biomarker discovery in breast cancer serum using 2-D differential gel electrophoresis/ MALDI-TOF/TOF and data validation by routine clinical assays. Electrophoresis, 2006. 27(8): p. 1641-50.
Indraccolo, S., et al., Differential effects of angiostatin, endostatin and interferon-alpha(1) gene transfer on in vivo growth of human breast cancer cells. Gene Ther, 2002. 9(13): p. 867-78.
Kang, J.H., B.Y. Yu, and D.S. Youn, Relationship of serum adiponectin and resistin levels with breast cancer risk. J Korean Med Sci, 2007. 22(1): p. 117-21.
Luqmani, Y.A., et al., Clinical implications of urokinase and tissue type plasminogen activators and their inhibitor (PAI-1) in breast cancer tissue. Oncol Rep, 2002. 9(3): p. 645-51.
Miyoshi, Y., et al., Association of serum adiponectin levels with breast cancer risk. Clin Cancer Res, 2003. 9(15): p. 5699-704.
Morales, M., et al., Effects of tamoxifen on serum lipid and apolipoprotein levels in postmenopausal patients with breast cancer. Breast Cancer Res Treat, 1996. 40(3): p. 265-70.
Nakata, B., et al., Serum CYFRA 21-1 (cytokeratin-19 fragments) is a useful tumour marker for detecting disease relapse and assessing treatment efficacy in breast cancer. Br J Cancer, 2004. 91(5): p. 873-8.
Ohuchi, N., et al., [Levels of circulating tumor-associated glycoprotein (TAG-72) in patients with carcinoma using a novel tumor marker, CA 72-4]. Gan To Kagaku Ryoho, 1988. 15(9): p. 2767-72.
Omar, Y.T., et al., Preoperative and longitudinal serum levels of CA 125 and CA 15.3 in patients with breast cancer. Int J Biol Markers, 1989. 4(2): p. 81-6.
Pannuti, F., et al., Prolactin levels and hormonal profile in postmenopausal patients with advanced breast cancer during endocrine treatments. Chemioterapia, 1985. 4(2): p. 127-34.
Ramaker, J. and W.G. Wood, Transthyretin--an explanation of "anomalous" serum thyroid hormone values in severe illness? J Clin Chem Clin Biochem, 1990. 28(3): p. 155-61.
Regidor, P.A., et al., Expression of the cell adhesion molecules ICAM-1 and VCAM-1 in the cytosol of breast cancer tissue, benign breast tissue and corresponding sera. Eur J Gynaecol Oncol, 1998. 19(4): p. 377-83.
Rubach, M., et al., Serum CA 15.3, CEA and ESR patterns in breast cancer. Int J Biol Markers, 1997. 12(4): p. 168-73.
Salama, I., et al., A review of the S100 proteins in cancer. Eur J Surg Oncol, 2008. 34(4): p. 357-64.
Schairer, C., et al., Serum concentrations of IGF-I, IGFBP-3 and c-peptide and risk of hyperplasia and cancer of the breast in postmenopausal women. Int J Cancer, 2004. 108(5): p. 773-9.
Sliutz, G., et al., Serum evaluation of basic FGF in breast cancer patients. Anticancer Res, 1995. 15(6B): p. 2675-7.
Somiari, S.B., et al., Circulating MMP2 and MMP9 in breast cancer -- potential role in classification of patients into low risk, high risk, benign disease and breast cancer categories. Int J Cancer, 2006. 119(6): p. 1403-11.
Tolino, A., et al., [Significance of serum determination of beta-HCG in patients with breast cancer]. Minerva Ginecol, 1988. 40(11): p. 629-33.
Tong, A.W., et al., Growth-inhibitory effects of CD40 ligand (CD154) and its endogenous expression in human breast cancer. Clin Cancer Res, 2001. 7(3): p. 691-703.
Uehara, N., Y. Matsuoka, and A. Tsubura, Mesothelin promotes anchorage-independent growth and prevents anoikis via extracellular signal-regulated kinase signaling pathway in human breast cancer cells. Mol Cancer Res, 2008. 6(2): p. 186-93.
Wang, T.T. and J. Jeng, Coordinated regulation of two TRAIL-R2/KILLER/DR5 mRNA isoforms by DNA damaging agents, serum and 17beta-estradiol in human breast cancer cells. Breast Cancer Res Treat, 2000. 61(1): p. 87-96.
Wilson, S.E., et al., Hepatocyte growth factor (HGF), keratinocyte growth factor (KGF), and their receptors in human breast cells and tissues: alternative receptors. Cell Mol Biol Res, 1994. 40(4): p. 337-50.
Wu, Z.S., et al., Prognostic significance of MMP-9 and TIMP-1 serum and tissue expression in breast cancer. Int J Cancer, 2008. 122(9): p. 2050-6.
Xu, X., et al., Overexpression of macrophage migration inhibitory factor induces angiogenesis in human breast cancer. Cancer Lett, 2008. 261(2): p. 147-57.
Yang, J., et al., Relationships between polymorphisms in NOS3 and MPO genes, cigarette smoking and risk of post-menopausal breast cancer. Carcinogenesis, 2007. 28(6): p. 1247-53.
Yenisey, C. and G. Guner, Serum MCA, CA 125 and CA 19.9 determination in primary breast cancer. Biochem Soc Trans, 1996. 24(2): p. 302S.
Yousef, G.M., et al., Human kallikrein 5: a potential novel serum biomarker for breast and ovarian cancer. Cancer Res, 2003. 63(14): p. 3958-65.
