# Supplementary material for: Do serum biomarkers really measure breast cancer?
Source: BMC Cancer. 2009 May 28;9:164. doi: 10.1186/1471-2407-9-164 (PMC2696469; doi:10.1186/1471-2407-9-164)
Supplement: Additional File 3 — Classification code in R. This file is a compressed folder containing this study's source code for the statistical program R. [file 1471-2407-9-164-S3.zip]

Archive with 30 entries (27 files):
- R_classification_code/
- R_classification_code/.DS_Store
- __MACOSX/
- __MACOSX/R_classification_code/
- __MACOSX/R_classification_code/._.DS_Store
- R_classification_code/.Rhistory
- R_classification_code/calculate_composite_ROC_curve.R
- __MACOSX/R_classification_code/._calculate_composite_ROC_curve.R
- R_classification_code/classify.R
- R_classification_code/classify_with_kfoldcv.R
- __MACOSX/R_classification_code/._classify_with_kfoldcv.R
- R_classification_code/classify_with_single_split.R
- R_classification_code/draw_plots.R
- R_classification_code/evaluate_classifier.R
- __MACOSX/R_classification_code/._evaluate_classifier.R
- R_classification_code/full_post_predict_probit_within_kfoldcv.R
- __MACOSX/R_classification_code/._full_post_predict_probit_within_kfoldcv.R
- R_classification_code/impute_missing_values.R
- __MACOSX/R_classification_code/._impute_missing_values.R
- R_classification_code/load_blood_serum_data.R
- R_classification_code/main_script_for_proteomics_project.R
- R_classification_code/plot_bma_coef_post_pdfs.R
- __MACOSX/R_classification_code/._plot_bma_coef_post_pdfs.R
- R_classification_code/predict_BMA_pointEstimatesUsingMeanBeta.R
- R_classification_code/predict_linear_BMA.R
- __MACOSX/R_classification_code/._predict_linear_BMA.R
- R_classification_code/predict_logit_BMA.R
- __MACOSX/R_classification_code/._predict_logit_BMA.R
- R_classification_code/predict_probit_BMA.R
- __MACOSX/R_classification_code/._predict_probit_BMA.R
