# Supplementary material for: Do serum biomarkers really measure breast cancer?
Source: BMC Cancer. 2009 May 28;9:164. doi: 10.1186/1471-2407-9-164 (PMC2696469; doi:10.1186/1471-2407-9-164)
Supplement: Additional File 3 — Classification code in R. This file is a compressed folder containing this study's source code for the statistical program R. [file 1471-2407-9-164-S3.zip › R_classification_code/calculate_composite_ROC_curve.R]

# Jonathan Jesneck

# Given a classifier output and the true outcome vector, calculate and plot the ROC curve.
# To run this script, you need to load the ROCR library.
# library(ROCR)


calculate_composite_ROC_curve = function(predictions_mat,labels_mat)
{

num_draws = dim(predictions_mat)[1]

# Create a list of output values.
outputs = vector("list",num_draws)
labels = vector("list",num_draws)
for (i in 1:num_draws)
{
	outputs[[i]] = predictions_mat[i,]
	labels[[i]] = labels_mat[i,]
}

# Calculate the composite ROC curve.
pred <- prediction(outputs, labels)
perf <- performance(pred,"tpr","fpr")

# Calculate the AUC values.
AUCs <- as.numeric(performance(pred,'auc')@y.values)

return_list = list()
return_list$pred = pred
return_list$perf = perf
return_list$AUCs = AUCs

return(return_list)
}
