# Supplementary material for: Do serum biomarkers really measure breast cancer?
Source: BMC Cancer. 2009 May 28;9:164. doi: 10.1186/1471-2407-9-164 (PMC2696469; doi:10.1186/1471-2407-9-164)
Supplement: Additional File 3 — Classification code in R. This file is a compressed folder containing this study's source code for the statistical program R. [file 1471-2407-9-164-S3.zip › R_classification_code/classify.R]

# Run the classifier
# Dependencies: package e1071 for SVM

classify = function(x_train, y_train, x_test, classifier_type="linear",...)
{
	if (!is.element(model_type, c("SVM", "Linear", "Logistic", "Probit", "iBMA Logistic", "iBMA Logistic", "iBMA Probit")))
	{
		stop("Error: unknown model type.")
	}
	
	if(classifier_type == "SVM")
	{
		#cat("SVM classifier\n")
		# Train the model on the training data.
		x = x_train
		model_train <- svm(y_train~x,cost=10,epsilon=0.1,degree=2)
		# Apply the trained model to the testing data.
		x = x_test
		model_test_outputs = predict(model_train, newdata=x)
		return(model_test_outputs)
	}
	else if(classifier_type == "LARS")
	{
		#cat("LARS classifier\n")
		# Train the model.
		model_train <- lars(x_train,y_train,type="lasso")
		
		# Test the model.
		### make predictions at the values in x, at each of the
		### steps produced in object
		fits <- predict.lars(lars_object, x_test, type="fit")
		### extract the coefficient vector with L1 norm=4.1
		model_test_outputs = predict(lars_object, newx=x_test, s=4.1, type="fit", mode="norm")$fit
		return(model_test_outputs)
	}
	else if(classifier_type == "Linear")
	{
		#cat("Linear classifier\n")
		# Train the model.
		x = x_train
		y = y_train
		train_data_frame = data.frame(x,y)
		model_train <- lm(y~x, data=train_data_frame)
		
		# Test the model.
		x = x_test
		test_data_frame = data.frame(x)
		model_test_outputs = predict(model_train, newdata=test_data_frame)
		return(model_test_outputs)
	}
	else if(classifier_type == "Logistic")
	{
		#cat("Logistic classifier\n")
		# Train the model.
		x = x_train
		y = y_train
		train_data_frame = data.frame(x,y)
		model_train <- glm(y~x, data=train_data_frame, family=binomial(link="logit"))
		
		# Test the model.
		x = x_test
		test_data_frame = data.frame(x)
		model_test_outputs = predict(model_train, newdata=test_data_frame)
		return(model_test_outputs)
	}
	else if(classifier_type == "Probit")
	{
		#cat("Probit classifier\n")
		# Train the model.
		x = x_train
		y = y_train
		train_data_frame = data.frame(x,y)
		model_train <- glm(y~x, data=train_data_frame, family=binomial(link="probit"))
		
		# Test the model.
		x = x_test
		test_data_frame = data.frame(x)
		model_test_outputs = predict(model_train, newdata=test_data_frame)
		return(model_test_outputs) 
	}
	else if(classifier_type == "iBMA Logistic")
	{
		# Train the model.
		x = x_train
		y = y_train
		ibma.glm = iBMA.glm(x, y, glm.family=binomial(logit), maxNvar=5, nIter=500)
		
		# Print the model for debugging.
		print(ibma.glm)
		
		# Test the model.
		model_test_outputs = predict_BMA_pointEstimatesUsingMeanBeta(ibma.glm$bma, x_test, model="logistic")
		
		return(model_test_outputs) 
	}
	else if(classifier_type == "iBMA Probit")
	{
		# Train the model.
		x = x_train
		y = y_train
		ibma.glm = iBMA.glm(x, y, glm.family=binomial(probit), maxNvar=5, nIter=500)
		
		# Print the model for debugging.
		print(ibma.glm)
		
		# Test the model.
		model_test_outputs = predict_BMA_pointEstimatesUsingMeanBeta(ibma.glm$bma, x_test, model="probit")
		
		return(model_test_outputs) 
	}
	else if(classifier_type == "iBMA Linear")
	{
		# Train the model.
		x = x_train
		y = y_train
		ibma.linear = iBMA.bicreg(x,y, maxNvar=5)
		
		# Print the model for debugging.
		print(ibma.linear)
		
		# Test the model.
		model_test_outputs = predict_BMA_pointEstimatesUsingMeanBeta(ibma.linear$bma, x_test, model="linear")
		
		return(model_test_outputs) 
	}


}
