# Supplementary material for: Do serum biomarkers really measure breast cancer?
Source: BMC Cancer. 2009 May 28;9:164. doi: 10.1186/1471-2407-9-164 (PMC2696469; doi:10.1186/1471-2407-9-164)
Supplement: Additional File 3 — Classification code in R. This file is a compressed folder containing this study's source code for the statistical program R. [file 1471-2407-9-164-S3.zip › R_classification_code/classify_with_kfoldcv.R]

# Classify with k-fold cross-validation.
# dependencies: ROCR package
# Jonathan Jesneck (jesneck@broad.mit.edu)
# 12 Dec. 2007
classify_with_kfold_cv <- function(x,y,k=10, ...)
{

	# First allocate memory for the loocv output vector.
	num_cases = length(y)
	num_feats = ncol(x)
	all_cases = seq(1,num_cases)
	classifier_outputs <- rep(0,num_cases)

	# First, shuffle the cases randomly.
	shuffled_cases <- sample(all_cases,num_cases)

	# Loop over the folds. Run the decision fusion classifier within each fold.
	for (k_index in 1:k)
	{
		# Print the fold number to the screen.
		cat("fold", k_index,"of", k,"\n");
	
		# Create the k-fold testing and training sets.
		if (k_index < k)
		{
			end_test_case <- ((k_index)*floor(num_cases/k)) 
		}
		if (k_index == k)
		{
			end_test_case <- num_cases
		}
		test_cases <- shuffled_cases[(1+(k_index-1)*floor(num_cases/k)):end_test_case]
		train_cases <- all_cases[-test_cases]

		# Define the train and test sets.
		x_train = x[train_cases,]
		y_train = y[train_cases]
		x_test = x[test_cases,]
		y_test = y[test_cases]


		# Run the classifier in the current fold of the cross-validation.
		# Train decision fusion on the train cases and then apply it to the test cases.
		classifier_outputs[test_cases] = classify(x_train, y_train, x_test, ...)
	}

	# Print the testing output values to the screen, for my records.
	cat("\n\nDone with all folds of the cross-validation run.\n\n")
		
	return(classifier_outputs)
}
