# Supplementary material for: Do serum biomarkers really measure breast cancer?
Source: BMC Cancer. 2009 May 28;9:164. doi: 10.1186/1471-2407-9-164 (PMC2696469; doi:10.1186/1471-2407-9-164)
Supplement: Additional File 3 — Classification code in R. This file is a compressed folder containing this study's source code for the statistical program R. [file 1471-2407-9-164-S3.zip › R_classification_code/classify_with_single_split.R]

# Classify with a single train/test split of the data set.
# dependencies: ROCR package
# Jonathan Jesneck (jesneck@broad.mit.edu)
# 14 Dec. 2008
classify_with_single_split <- function(x,y,train_sample_ratio=0.7, ...)
{

	# First allocate memory for the loocv output vector.
	num_samples = length(y)
	
	all_samples = 1:num_samples
	# Randomly pick the training samples.
	train_sample_indices = sample(all_samples, size=round(train_sample_ratio*num_samples))
	# The test samples are the remaining samples.
	test_sample_indices = all_samples[-train_sample_indices]
	
	# Define the train and test sets.
	x_train = x[train_cases,]
	y_train = y[train_cases]
	x_test = x[test_cases,]
	y_test = y[test_cases]


	# Run the classifier in the current fold of the cross-validation.
	# Train decision fusion on the train cases and then apply it to the test cases.
	classifier_outputs = classify(x_train, y_train, x_test, ...)
	

	# Print the testing output values to the screen, for my records.
	cat("\n\nDone with single split run.\n\n")
		
	return(classifier_outputs)
}
