# Supplementary material for: Do serum biomarkers really measure breast cancer?
Source: BMC Cancer. 2009 May 28;9:164. doi: 10.1186/1471-2407-9-164 (PMC2696469; doi:10.1186/1471-2407-9-164)
Supplement: Additional File 3 — Classification code in R. This file is a compressed folder containing this study's source code for the statistical program R. [file 1471-2407-9-164-S3.zip › R_classification_code/draw_plots.R]

# Draw the BMA model selection plot.
draw_model_selection_plot = function(bma_object)
{
	imageplot_bma_jj(bma.object)
	#par(mar=c(5,100,4,2))
}

# The BMA package imageplot function.  
# I modified it to have a wider left margin, so that the plot would not truncate the long protein names.
imageplot_bma_jj = function(bma.out, color = c("red", "blue", "#FFFFD5"), order = c("input", "probne0", "mds"), main_str="Models selected by BMA", ...) 
{
    clr <- color
    if (length(color) == 1) {
        if (color == "default") 
            clr <- c("#FF0000", "#FF0000", "#FFFFD5")
        if (color == "blackandwhite") 
            clr <- c("black", "black", "white")
    }
    keep.mar <- par(mar = c(5, 10, 4, 2) + 0.1)
    nmodel <- nrow(bma.out$which)
    which <- bma.out$which
    probne0 <- bma.out$probne0
    if (class(bma.out) == "bic.surv") 
        mle <- bma.out$mle
    else mle <- bma.out$mle[, -1]
    nvar <- ncol(mle)
    rownms <- bma.out$namesx
    if (ifelse(!is.null(bma.out$factor.type), bma.out$factor.type, 
        FALSE)) {
        which <- matrix(NA, ncol = nvar, nrow = nmodel)
        probne0 <- rep(NA, times = nvar)
        rownms <- rep(NA, times = nvar)
        assign <- bma.out$assign
        offset <- 1
        if (class(bma.out) == "bic.surv") 
            offset <- 0
        assign[[1]] <- NULL
        for (i in 1:length(assign)) {
            probne0[assign[[i]] - offset] <- bma.out$probne0[i]
            which[, assign[[i]] - offset] <- bma.out$which[, 
                i]
            nm <- names(bma.out$output.names)[i]
            if (!is.na(bma.out$output.names[[i]][1])) 
                nm <- paste(nm, bma.out$output.names[[i]][-1], 
                  sep = ".")
            rownms[assign[[i]] - offset] <- nm
        }
    }
    ordr.type <- match.arg(order)
    if (ordr.type == "probne0") 
        ordr <- order(-probne0)
    else if (ordr.type == "mds") {
        postprob.rep <- matrix(bma.out$postprob, ncol = nvar, 
            nrow = nmodel)
        k11 <- t(which + 0) %*% ((which + 0) * postprob.rep)
        k00 <- t(1 - which) %*% ((1 - which) * postprob.rep)
        k01 <- t(which + 0) %*% ((1 - which) * postprob.rep)
        k10 <- t(1 - which) %*% ((0 + which) * postprob.rep)
        ktau <- 4 * (k00 * k11 - k01 * k10)
        dissm <- 1 - abs(ktau)
        diag(dissm) <- 0
        ordr <- order(as.vector(cmdscale(dissm, k = 1)))
    }
    else ordr <- 1:nvar
    ordr <- rev(ordr)
    postprob <- bma.out$postprob
    which <- which[, ordr]
    mle <- mle[, ordr]
    rownms <- rownms[ordr]
    color.matrix <- (which) * (2 - (mle > 0)) + 3 * (!which)
    par(las = 1)
    image(c(0, cumsum(postprob)), 1:nvar, color.matrix, col = clr, 
        xlab = "Model #", ylab = "", xaxt = "n", yaxt = "n", 
        xlim = c(0, 1), main = main_str, ...)
    xat <- (cumsum(postprob) + c(0, cumsum(postprob[-nmodel])))/2
    axis(1, at = xat, labels = 1:nmodel, ...)
    axis(2, at = 1:nvar, labels = rownms, ...)
    par(mar = keep.mar)
}


# Draw the ROC curves for all classifiers on the same plot.
plot_all_classifiers_ROC = function(iBMA_linear_outputs, iBMA_logistic_outputs, iBMA_probit_outputs, SVM_outputs, LARS_outputs, y, title_str = "ROC Curves, Benign vs. Cancer, Test Set")
{
	# Transform the output values into prediction objects.
	iBMA_linear_pred = prediction(iBMA_linear_outputs, y)
	iBMA_logistic_pred = prediction(iBMA_logistic_outputs, y)
	iBMA_probit_pred = prediction(iBMA_probit_outputs, y)
	SVM_pred = prediction(SVM_outputs, y)
	LARS_pred = prediction(LARS_outputs, y)
	
	# Make the ROC curve objects.
	iBMA_linear_ROC = performance(iBMA_linear_pred,"tpr","fpr")
	iBMA_logistic_ROC = performance(iBMA_logistic_pred,"tpr","fpr")
	iBMA_probit_ROC = performance(iBMA_probit_pred,"tpr","fpr")
	SVM_ROC = performance(SVM_pred,"tpr","fpr")
	LARS_ROC = performance(LARS_pred,"tpr","fpr")
	
	# Calculate the area under the ROC curves.
	iBMA_linear_AUC = performance(iBMA_linear_pred,"auc")@y.values[[1]]
	iBMA_logistic_AUC = performance(iBMA_logistic_pred,"auc")@y.values[[1]]
	iBMA_probit_AUC = performance(iBMA_probit_pred,"auc")@y.values[[1]]
	SVM_AUC = performance(SVM_pred,"auc")@y.values[[1]]
	LARS_AUC = performance(LARS_pred,"auc")@y.values[[1]]
	
	# Plot the ROC curves.
	plot(iBMA_linear_ROC,main=title_str,col="dark green")
	plot(iBMA_logistic_ROC,add=T,col="black")
	plot(iBMA_probit_ROC,add=T,col="red")
	plot(SVM_ROC,add=T,col="blue")
	plot(LARS_ROC,add=T,col="orange")
	# Add the legend.
	legend_text = c(paste("BMA linear, AUC=", signif(iBMA_linear_AUC,digits=3),sep=""), paste("BMA logistic, AUC=", signif(iBMA_logistic_AUC,digits=3),sep=""), paste("BMA probit, AUC=", signif(iBMA_probit_AUC,digits=3),sep=""), paste("SVM, AUC=", signif(SVM_AUC,digits=3),sep=""), paste("LAR, AUC=", signif(LARS_AUC,digits=3),sep=""))
	legend("bottomright",legend=legend_text,col = c("dark green","black","red","blue","orange"),lty=1)
}

# Draw the composite ROC curve.
draw_composite_ROC_curve = function(perf, average_line_color="blue", individual_line_color="grey82", title="ROC Curves", do_add=FALSE, ...)
{

	plot(perf,col= individual_line_color,add=do_add,main=title,type="l",lty=1)
plot(perf,avg="vertical",spread.estimate="boxplot", col= average_line_color,add=TRUE,lwd=3)
	
}


# Plot the matrix of outputs.
boxplot_posterior_predictions_mat = function(Y_mat, y, main_str, ylab_str, class0, class1, legend_loc="bottomright")
{
	
num_cases = length(y)
num.neg.cases = length(y)-sum(y)
num.pos.cases = sum(y)

# To plot column by column, convert the matrix to a data frame.
data_frame_to_plot = data.frame(t(Y_mat))
# Rename the column headers as integers.
names(data_frame_to_plot)[1:num_cases] = 1:num_cases

boxplot.colorvec = c(rep("blue",num.neg.cases),rep("red",num.pos.cases))

boxplot(data_frame_to_plot, main=main_str, xlab="Subject Number", ylab=ylab_str, col=boxplot.colorvec, outline=FALSE)
legend(legend_loc,0.1,c(class0,class1),fill=c("blue","red"),cex=0.7)

# Add a horizontal dotted line at prob=0.5.
lines(c(1,num_cases),c(0.5,0.5),lty=2,lwd=2,pch=1)
}


# Plot the posterior distributions of the coefficients, with a title at the top.
plot_post_coef_pdf_with_title = function(bma, title_str)
{
	# Create a larger outer margin above the whole plot area, and create smaller margins around the subplots.
	par(oma=c(0,0,4,0), mar=c(3, 3, 2, 2))
	# Plot the posterior distributions of the first nine coefficients.
	num_models = length(bma$names)
	indices_of_coefs_to_plot = include=order(bma$probne0,decreasing=TRUE)
	# Plot only the first 9 coefficients.
	indices_of_coefs_to_plot = indices_of_coefs_to_plot[1:min(9,num_models)]
	plot_bma_coef_post_pdf(bma, mfrow=c(3,3), include=indices_of_coefs_to_plot)
	# Write the title over all the subplots.
	mtext(text=title_str, line=2, outer=TRUE, cex=1.2)
}
