# Supplementary material for: Do serum biomarkers really measure breast cancer?
Source: BMC Cancer. 2009 May 28;9:164. doi: 10.1186/1471-2407-9-164 (PMC2696469; doi:10.1186/1471-2407-9-164)
Supplement: Additional File 3 — Classification code in R. This file is a compressed folder containing this study's source code for the statistical program R. [file 1471-2407-9-164-S3.zip › R_classification_code/evaluate_classifier.R]

# Evaulate the classification results.
# Dependency: ROCR package
evaluate_classifier = function(classifier_outputs, y, title_str = "ROC curve", plot_ROC=FALSE)
{
	# Calculate and print the ROC AUC value
	preds = prediction(classifier_outputs,y)
	AUC = performance(preds,'auc')@y.values[[1]]
	
	if(plot_ROC)
	{
		# Plot the ROC curve for the classification performance of the test outputs.
		perf = performance(preds,"tpr","fpr")
		title_str = paste(title_str, ", AUC =",signif(AUC,3))
		plot(perf,colorize=TRUE,main=title_str)	
	}

	return(AUC)
}


evaluate_classifier_with_bootstrap = function(classifier_predictions, labels, num_iterations=1000)
{
bootstrapped_classifier_ouputs_list = list()
bootstrapped_classifier_labels_list = list()

for (i in 1:num_iterations)
{
	outputs = sample(classifier_predictions,size=length(classifier_outputs),replace=TRUE)
	
}

	
}


evaluate_bootstrapped_classifier = function(classifier_data, boot_indices)
{
	# Calculate and print the ROC AUC value for classifier 1.
	preds1 = prediction(classifier_data[boot_indices,]$predictions1,classifier_data[boot_indices,]$labels)
	AUC1 = performance(preds1,'auc')@y.values[[1]]
	
	# Calculate and print the ROC AUC value for classifier 2.
	preds2 = prediction(classifier_data[boot_indices,]$predictions2,classifier_data[boot_indices,]$labels)
	AUC2 = performance(preds2,'auc')@y.values[[1]]	
	# Return the AUC values.
	return(c(AUC1,AUC2))
}


library(boot)
library(ROCR)
data(ROCR.xval)
predictions1 = as.numeric(ROCR.xval$predictions[[1]])
predictions2 = as.numeric(ROCR.xval$predictions[[2]])
labels = as.numeric(ROCR.xval$labels[[1]])
classifier_data = data.frame(predictions1,predictions2,labels)
boot_output = boot(classifier_data, evaluate_bootstrapped_classifier, R=100)
t.test(boot_output$t)
