# Supplementary material for: Do serum biomarkers really measure breast cancer?
Source: BMC Cancer. 2009 May 28;9:164. doi: 10.1186/1471-2407-9-164 (PMC2696469; doi:10.1186/1471-2407-9-164)
Supplement: Additional File 3 — Classification code in R. This file is a compressed folder containing this study's source code for the statistical program R. [file 1471-2407-9-164-S3.zip › R_classification_code/full_post_predict_probit_within_kfoldcv.R]

full_post_predict_probit_within_kfoldcv <- function(k=10,x,y)
{

temp_data <- data.frame(x,y)
	
# Perform leave-one-out cross validation.
# First allocate memory for the loocv output vector.
num.cases <- length(y)
num.feats = dim(x)[2]
all.cases <- seq(1,num.cases)

num.iterations = 100
post.pred.mat = matrix(data=0,nrow=num.cases,ncol=num.iterations)


# First, shuffle the cases randomly.
shuffled.cases <- sample(all.cases,num.cases)

# Loop over the folds. Select features for each training fold.
for (k.index in 1:k)
{
	# Print the fold number to the screen.
	cat("fold", k.index,"of", k,"\n");
	
	# Create the k-fold testing and training sets.
	if (k.index < k)
	{
		end.test.case <- ((k.index)*floor(num.cases/k)) 
	}
	if (k.index == k)
	{
		end.test.case <- num.cases
	}
	test.cases <- shuffled.cases[(1+(k.index-1)*floor(num.cases/k)):end.test.case]
	train.cases <- all.cases[-test.cases]

	# Train the model on the training cases.
	# probit models
	ibma.glm.train = iBMA.glm(x[train.cases,],y[train.cases],glm.family=binomial(probit),maxNvar=4,nIter=500)

	# Do the predictions for the test cases. Apply the trained model to the testing cases.	
	# probit models
	post.pred.mat[test.cases,] = predict_probit_BMA(ibma.glm.train$bma,x,y,train.cases,test.cases,num.iterations)
	
}


return(post.pred.mat)
}
