# Supplementary material for: Do serum biomarkers really measure breast cancer?
Source: BMC Cancer. 2009 May 28;9:164. doi: 10.1186/1471-2407-9-164 (PMC2696469; doi:10.1186/1471-2407-9-164)
Supplement: Additional File 3 — Classification code in R. This file is a compressed folder containing this study's source code for the statistical program R. [file 1471-2407-9-164-S3.zip › R_classification_code/impute_missing_values.R]

# Impute the missing values of the data set.
impute_missing_values = function(data_with_holes)
{	
	# For now, just to the simple thing of filling the missing values with the average of the present values.
	missing_values = is.na(data_with_holes)
	full_data = data_with_holes
	
	ncol = ncol(data_with_holes)
	for (j in 1:ncol)
	{
		rows_of_missing_values = grep(TRUE, missing_values[,j])
		if (length(rows_of_missing_values>0))
		{
			average_of_featurej_present_values = mean(data_with_holes[-rows_of_missing_values,j])
		
			# Fill the holes with the average value.
			full_data[rows_of_missing_values,j] = average_of_featurej_present_values
		}
		
	}
	
	# Return the matrix of full data containing the imputed values.
	return(full_data)
}
