# Supplementary material for: Do serum biomarkers really measure breast cancer?
Source: BMC Cancer. 2009 May 28;9:164. doi: 10.1186/1471-2407-9-164 (PMC2696469; doi:10.1186/1471-2407-9-164)
Supplement: Additional File 3 — Classification code in R. This file is a compressed folder containing this study's source code for the statistical program R. [file 1471-2407-9-164-S3.zip › R_classification_code/load_blood_serum_data.R]

load_blood_serum_data = function(class0="Benign", class1="Cancer", filename="BloodSerumData_rescaled.txt")
{
# First load the proteomics data set.
prot_data = read.table(file=filename,sep=",",header=TRUE)

# Assign the correct column names to the data.  This is a work-around against the function read.table turning spaces into periods in text fields.
colnames(prot_data)=c("Diagnosis", "Institution", "Age", "VEGF", "G-CSF", "HGF", "FGF-b", "TNF-RI", "IL-6", "EOTAXIN", "MIP-1a", "MIP-1b", "MCP-1", "TNF-a", "IP-10", "IL-2R", "IL-8", "MMP-2", "MMP-3", "Cytokeratin 19", "CA-153", "ErbB2", "Fas", "EGFR", "CA-125", "CA 19-9", "CEA", "Kallikrein 8", "CA72-4", "AFP", "Kallikrein 10", "Mesothelin(IgY)", "IGFBP-1", "sE-Selectin", "sV-CAM", "sI-CAM", "MPO", "tPAI 1", "MIF", "FSH", "LH", "TSH", "PROLACTIN", "GH", "ACTH", "IL-2", "MMP-1", "MMP-7", "MMP-8", "MMP-12", "MMP-13", "S-100", "Leptin", "NGF", "sFasL", "HSP 27 total", "Angiostatin", "TGFa", "Fractalkine", "CD40L(TRAP)", "ULBP-1", "ULBP-2", "ULBP-3", "MICA", "SCC", "SAA", "TTR", "Resistin", "PAI-1(active)", "MMP-9", "Adiponectin", "Fibrinogen", "TNF-RII", "sIL-6R", "EGF", "IL-1b", "IL-4", "IL-5", "IL-7", "IL-10", "IL-13", "IFNg", "GM-CSF", "DR5", "IL-1Ra", "IL-1a", "IFN-a", "IL-12p40", "RANTES", "IL-15", "IL-17", "GROa", "MCP-3", "MCP-2", "MIG", "Apolipoprotein A2", "Apolipoprotein B", "Apolipoprotein A1", "Apolipoprotein E", "Apolipoprotein C2", "Apolipoprotein C3", "Haptoglobin")

# Calculate the number of features. Remember that the first "feature" here is really the outcome column.
num_columns = ncol(prot_data)
# Don't count the first two columns (outcome and institution) as features.
num_features = num_columns-2

# Calculate the number of cases in the data set.
num_samples = dim(prot_data)[1]


# Find the indeces for the normal, benign, and cancer cases.
normal_case_indeces <- grep("Normal", prot_data[,1])
benign_case_indeces <- grep("Benign", prot_data[,1])
cancer_case_indeces <- grep("Malignant", prot_data[,1])

# Impute the missing values.
source("impute_missing_values.R")
prot_data[normal_case_indeces, ] = impute_missing_values(prot_data[normal_case_indeces, ])
prot_data[benign_case_indeces, ] = impute_missing_values(prot_data[benign_case_indeces, ])
prot_data[cancer_case_indeces, ] = impute_missing_values(prot_data[cancer_case_indeces, ])


#  Concatenate the cancer and normal cases or benign and cancer case indeces into one vector of indeces.
normal_and_cancer_case_indeces = c(normal_case_indeces, cancer_case_indeces)
benign_and_cancer_case_indeces = c(benign_case_indeces, cancer_case_indeces)
normal_and_benign_case_indeces = c(normal_case_indeces, benign_case_indeces)

# Create a vector of outcomes.
y = rep(0, num_samples)

if (class0=="Normal" & class1=="Cancer")
{
	y[normal_case_indeces]<-0
	y[cancer_case_indeces]<-1
	y = y[normal_and_cancer_case_indeces]
	
	# Get the matrix of feature values for these cases.
	x = prot_data[normal_and_cancer_case_indeces,2:num_features]
}
if (class0=="Normal" & class1=="Benign")
{
	y[normal_case_indeces]<-0
	y[benign_case_indeces]<-1
	y = y[normal_and_benign_case_indeces]
	
	# Get the matrix of feature values for these cases.
	x = prot_data[normal_and_benign_case_indeces,2:num_features]
}
if (class0=="Benign" & class1=="Cancer")
{
	y[benign_case_indeces]<-0
	y[cancer_case_indeces]<-1
	y = y[benign_and_cancer_case_indeces]
	
	# Get the matrix of feature values for these cases.
	x = prot_data[benign_and_cancer_case_indeces,2:num_features]
}

# For now, get rid of the Institution column, which is nonnumeric.  The Institution column is the first column in x.
x = x[,2:ncol(x)]
# Convert the variable x to type matrix.
x = as.matrix(x)

## Scale the numeric data to have zero mean and one variance.
#x = scale(x)

# Create a data frame object with x and y.
mydata = data.frame(x,y)

return(mydata)
}
