# Supplementary material for: Do serum biomarkers really measure breast cancer?
Source: BMC Cancer. 2009 May 28;9:164. doi: 10.1186/1471-2407-9-164 (PMC2696469; doi:10.1186/1471-2407-9-164)
Supplement: Additional File 3 — Classification code in R. This file is a compressed folder containing this study's source code for the statistical program R. [file 1471-2407-9-164-S3.zip › R_classification_code/main_script_for_proteomics_project.R]

# R code for the manuscript
# "Do serum biomarkers really measure breast cancer" by Jesneck et al.
# GPLv3 license
# Written by Jonathan Jesneck, 2008-2009
# email: jesneck@broad.mit.edu


# Run the code for the blood serum proteomics project.

# Choose the two classes to separate based on blood serum protein concentrations.
# Possible choices for the classes are Normal, Benign, and Malignant.
class0 = "Normal"
class1 = "Benign"

# Possible iBMA model types: Probit, Logistic, Linear
model_type = "iBMA Probit"

# First, load the necesarry R scripts.  Load all the R scripts in the current directory.
source("load_blood_serum_data.R")
source("calculate_composite_ROC_curve.R")
source("classify_with_kfoldcv.R")
source("evaluate_classifier.R")
source("impute_missing_values.R")
source("classify.R")
source("draw_plots.R")
source("predict_BMA_pointEstimatesUsingMeanBeta.R")
source("plot_bma_coef_post_pdfs.R")
source("predict_probit_BMA.R")
source("full_post_predict_probit_within_kfoldcv.R")

# Load the necessary R packages.
library(BMA)
library(MASS)
library(ROCR)
library(e1071)
library(lars)

# Load the rescaled data.
mydata = load_blood_serum_data(class0, class1)
x = mydata[,1:(ncol(mydata)-1)]
x = as.matrix(x)
y = mydata$y


# Code for Figure 1

# Run the decision fusion algorithm with k-fold cross-validation.
num_cross_validation_folds = length(y)
crossval_classifier_outputs = classify_with_kfold_cv(x, y, k=num_cross_validation_folds, classifier_type=model_type)
# Open a new window for plotting.
quartz()
evaluate_classifier(crossval_classifier_outputs, y, title_str="ROC curve for cross-validation", plot_ROC=TRUE)


### To compare with cross-validation, split the code into train and test sets.
#single_split_classifier_outputs = classify_with_single_split(x,y, train_sample_ratio=0.7, classifier_type=model_type)
# First allocate memory for the loocv output vector.
num_samples = length(y)	
all_samples = 1:num_samples
# Randomly pick the training samples.
train_sample_ratio = 0.7
train_sample_indices = sample(all_samples, size=round(train_sample_ratio*num_samples))
# The test samples are the remaining samples.
test_sample_indices = all_samples[-train_sample_indices]
# Define the train and test sets.
x_train = x[train_sample_indices,]
y_train = y[train_sample_indices]
x_test = x[test_sample_indices,]
y_test = y[test_sample_indices]

# Train decision fusion on the train cases and then apply it to the test cases.
iBMA_linear_outputs = classify(x_train, y_train, x_test, classifier_type="iBMA Linear")
iBMA_logistic_outputs = classify(x_train, y_train, x_test, classifier_type="iBMA Logistic")
iBMA_probit_outputs = classify(x_train, y_train, x_test, classifier_type="iBMA Probit")
SVM_outputs = classify(x_train, y_train, x_test, classifier_type="SVM")
LARS_outputs = classify(x_train, y_train, x_test, classifier_type="LARS")

# Plot all the ROC curves together onto one plot.
plot_all_classifiers_ROC(iBMA_linear_outputs, iBMA_logistic_outputs, iBMA_probit_outputs, SVM_outputs, LARS_outputs, y_test, title_str=paste("ROC Curves, ",class0, " vs. ",class1, ", Test Set", sep=""))


# Code for Figure 2

# Calculate the posterior predictive distributions on the test set.
# Train the model on the training cases.
# probit models
iBMA_probit_train = iBMA.glm(x_train,y_train,glm.family=binomial(probit),maxNvar=4,nIter=500)
# Do the predictions for the test cases. Apply the trained model to the testing cases.
Y_mat= predict_probit_BMA(iBMA_probit_train$bma,x,y, train_sample_indices,test_sample_indices,num_iterations=100)
# Plot the posterior predictive distributions from cross-validation.
main_str = paste("Posterior Predictions for BMA of Probit Models\n", class0, " vs. ", class1, ", Test Set", sep="")
ylab_str = "Posterior Probability of Malignant Lesion"
boxplot_posterior_predictions_mat(Y_mat, y_test, main_str, ylab_str, class0, class1, legend_loc="bottomright")


# Calculate the posterior predictive distributions within k-fold cross-validation.
num_folds = length(y)
Y_mat = full_post_predict_probit_within_kfoldcv(k=num_folds, x, y)
# Plot the posterior predictive distributions from cross-validation.
main_str = paste("Posterior Predictions for BMA of", model_type, "Models\ndistinguishing", class0, "from", class1, sep=" ")
ylab_str = "Posterior Probability of Malignant Lesion"
boxplot_posterior_predictions_mat(Y_mat, y, main_str, ylab_str, class0, class1)


# Code for Figure 3

# Fit an iBMA model.
if (!is.element(model_type, c("iBMA Probit", "iBMA Logistic", "iBMA Linear")))
{
	stop("Error: unknown model type.")
}
if (model_type=="iBMA Probit")
{
	ibma = iBMA.glm(x,y,glm.family=binomial(probit), maxNvar= 10, nIter=1000, verbose=TRUE)
}
if (model_type=="iBMA Logistic")
{
	ibma = iBMA.glm(x,y,glm.family=binomial(logit), maxNvar= 15, nIter=1000, verbose=TRUE)
}

# Plot the selected models.
title_str = paste(model_type, "models selected by BMA\ndistinguishing", class0, "from", class1, sep=" ")
imageplot_bma_jj(ibma$bma, order="probne0", main_str=title_str)

# Code for Figure 4
# Plot the posterior distribution of the model's coefficients.
title_str = paste("Coefficients' posterior PDFs,", class0, "vs.", class1, sep=" ")
plot_post_coef_pdf_with_title(ibma$bma, title_str)
