# Supplementary material for: Do serum biomarkers really measure breast cancer?
Source: BMC Cancer. 2009 May 28;9:164. doi: 10.1186/1471-2407-9-164 (PMC2696469; doi:10.1186/1471-2407-9-164)
Supplement: Additional File 3 — Classification code in R. This file is a compressed folder containing this study's source code for the statistical program R. [file 1471-2407-9-164-S3.zip › R_classification_code/plot_bma_coef_post_pdfs.R]

plot_bma_coef_post_pdf = function (x, e = 1e-04, mfrow = NULL, include = 1:length(x$namesx), 
    ...) 
{
    plotvar <- function(prob0, mixprobs, means, sds, Emean, Esd, 
        name, e = 1e-04, nsteps = 500, ...) {
        if (prob0 == 1) {
            xlower <- -0
            xupper <- 0
            xmax <- 1
        }
        else {
            qmin <- qnorm(e/2, Emean, Esd)
            qmax = qnorm(1 - e/2, Emean, Esd)
            xlower <- min(qmin, 0)
            xupper <- max(0, qmax)
        }
        xx <- seq(xlower, xupper, length.out = nsteps)
        yy <- rep(0, times = length(xx))
        maxyy <- 1
        if (prob0 < 1) {
            for (j in 1:length(means)) yy <- yy + mixprobs[j] * 
                dnorm(xx, means[j], sds[j])
            maxyy <- max(yy)
        }
        ymax <- max(prob0, 1 - prob0)
        plot(c(xlower, xupper), c(0, ymax), type = "n", xlab = "", 
            ylab = "", main = name, ...)
        lines(c(0, 0), c(0, prob0), lty = 1, lwd = 3, ...)
        lines(xx, (1 - prob0) * yy/maxyy, lty = 1, lwd = 1, ...)
    }
    vars <- unlist(x$assign[include + 1])
    nvar <- length(vars)
    probs <- NULL
    #cat("jon1\n")
    for (i in 1:length(x$namesx)) probs <- c(probs, rep(x$probne0[i], times = length(x$assign[[i + 
        1]])))
    #cat("jon2\n")
    nms <- NULL
    for (i in 1:length(x$namesx)) {
        if (is.na(x$output.names[i][1])) 
            nms <- c(nms, names(x$output.names[i]))
        else nms <- c(nms, paste(names(x$output.names[i]), unlist(x$output.names[i])[-1], 
            sep = "."))
    }
    #cat("jon3\n")
    wwhich <- NULL
    for (i in 1:length(x$namesx)) {
        wwhich <- cbind(wwhich, matrix(rep(x$which[, i], times = length(x$assign[[i + 
            1]])), ncol = length(x$assign[[i + 1]])))
    }
    if (!is.null(mfrow)) {
        lo <- mfrow
        losize <- lo[1] * lo[2]
    }
    else {
        layoutsizes <- c(1, 4, 9)
        layouts <- rbind(c(1, 1), c(2, 2), c(3, 3))
        layout <- max((1:length(layoutsizes))[layoutsizes <= 
            nvar])
        losize <- layoutsizes[layout]
        lo <- layouts[layout, ]
    }
    keep.mfrow = par()$mfrow
    par(mfrow = c(1, 1))
    par(ask = FALSE)
    par(mfrow = lo)
    ngroups <- ceiling(nvar/losize)
    #cat("jon4\n")
    #print(wwhich)
    for (k in 1:ngroups) {
        for (ii in ((k - 1) * losize + 1):min(k * losize, nvar)) {
            #cat("jon5\n")
            i <- vars[ii] - 1
            #cat("jon6\n")
            prob0 <- 1 - probs[i]/100
            #cat("jon7\n")
            sel <- wwhich[, i]
            #cat("jon8\n")
            mixprobs <- x$postprob[sel]/(1 - prob0)
            #cat("jon9\n")
            means <- x$mle[sel, i + 1]
            #cat("jon10\n")
            sds <- x$se[sel, i + 1]
            #cat("jon11\n")
            Emean <- x$condpostmean[i + 1]
            #cat("jon12\n")
            Esd <- x$condpostsd[i + 1]
            #cat("jon13\n")
            name <- nms[i]
            #cat("jon14\n")
            #cat("prob0",prob0,"\n")
            plotvar(prob0, mixprobs, means, sds, Emean, Esd, 
                name, e = e, ...)
                #cat("jon15\n")
        }
        par(ask = TRUE)
    }
    par(mfrow = keep.mfrow)
    par(ask = FALSE)
}
