# Supplementary material for: Do serum biomarkers really measure breast cancer?
Source: BMC Cancer. 2009 May 28;9:164. doi: 10.1186/1471-2407-9-164 (PMC2696469; doi:10.1186/1471-2407-9-164)
Supplement: Additional File 3 — Classification code in R. This file is a compressed folder containing this study's source code for the statistical program R. [file 1471-2407-9-164-S3.zip › R_classification_code/predict_BMA_pointEstimatesUsingMeanBeta.R]

predict_BMA_pointEstimatesUsingMeanBeta <- function(prot.bma, x_test, model="linear")
{

# Allocate memory for this matrix.
num_test_cases = nrow(x_test)
num_selected_models = prot.bma$n.models

cat("num_test_cases ", num_test_cases ,"\n")
cat("num_selected_models ", num_selected_models ,"\n")

# selected_model_predictions is the output matrix of the models.
# one row per observation
# one column per considered model in the BMA object
selected_model_predictions = matrix(0,nrow=num_test_cases,ncol=num_selected_models)

num_features_in_models = prot.bma$size

for (model_index in 1:num_selected_models)
{
	# Set the model coefficients to those of the Bayesian model.
	# To get just a single, point prediction for each sample, just use the posterior means of the model coefficients instead of drawing the coefficient values from their posterior distributions.
	# Prepend 1 to the vector of selected variables to account for the intercept.
	coefficients = prot.bma$postmean * c(1,prot.bma$which[model_index,])
	
	# Manually apply the fitted linear model to the testing data.
	for (test_index in 1:num_test_cases)
	{
		# Prepend 1 to the current data observation to account for the intercept.
		# Linear model
		if (model=="linear")
		{
			selected_model_predictions[test_index, model_index] = crossprod(coefficients,as.numeric(c(1,x_test[test_index,prot.bma$namesx])))
		}
		if (model=="logistic")
		{
			# Logistic model
	 		X_cross_beta = crossprod(coefficients,as.numeric(c(1,x_test[test_index,prot.bma$namesx])))
	 		selected_model_predictions[test_index, model_index] = exp(X_cross_beta)/(1+exp(X_cross_beta))
	 	}
	 	if (model=="probit")
		{
			# Logistic model
	 		X_cross_beta = crossprod(coefficients,as.numeric(c(1,x_test[test_index,prot.bma$namesx])))
	 		selected_model_predictions[test_index, model_index] = pnorm(X_cross_beta)
	 	}
	}
	
}

# Now combine the outputs of the individual top selected models. Combine the outputs by adding and weighting them by the posterior probabilities of each selected model.

post.prob.matrix = matrix(prot.bma$postprob,nrow=num_selected_models,ncol=1)
combined.predictions = selected_model_predictions %*% post.prob.matrix

# Return the vector of the combined predctions.
return(combined.predictions)


}
