# Supplementary material for: Do serum biomarkers really measure breast cancer?
Source: BMC Cancer. 2009 May 28;9:164. doi: 10.1186/1471-2407-9-164 (PMC2696469; doi:10.1186/1471-2407-9-164)
Supplement: Additional File 3 — Classification code in R. This file is a compressed folder containing this study's source code for the statistical program R. [file 1471-2407-9-164-S3.zip › R_classification_code/predict_probit_BMA.R]

# Draw the betas from their posterior distributions and compute the BMA response for each draw.
# To plot the results, type    boxplot(data.frame(t(Y_mat)))
predict_probit_BMA = function(prot.bma,x,y,train_cases,test_cases, num_iterations=100)
{

# Create data frame objects from the data matrix x and response vector y.
all_data <- data.frame(x,y)
train_data <- all_data[train_cases,]
test_data <- all_data[test_cases,]

# Allocate memory for the matrix of the outputs of the various selected models.
num_selected_models = prot.bma$n.models
num_test_cases <- length(test_cases)
selected_model_predictions = matrix(0,nrow=num_test_cases,ncol=num_selected_models)

num_features = length(prot.bma$postmean)

# the matrix of response values. 
# one row per test observation
# one column per iteration
Y_mat = matrix(0,nrow= num_test_cases,ncol=num_iterations)

# Draw the matrix of beta values.
# one row per iteration
# one column per feature
#drawn_beta_mat = t(matrix(rnorm(num_features*num_iterations,mean=prot.bma$postmean,sd=prot.bma$postsd),nrow=num_features))

for (iter in 1:num_iterations)
{

	for (i in 1:num_selected_models)
	{		
		# Set the model coefficients to those of the Bayesian model.
		# Prepend 1 to the vector of selected variables to account for the intercept.
		drawn_beta = rnorm(num_features, mean=prot.bma$postmean, sd=prot.bma$postsd)
		coefficients = drawn_beta * c(1,prot.bma$which[i,])
		
		# Manually apply the fitted linear model to the testing data.
		for (test_index in 1:num_test_cases)
		{
			X_cross_beta = crossprod(coefficients,as.numeric(c(1,test_data[test_index,prot.bma$namesx])))
	 		selected_model_predictions[test_index,i] = pnorm(X_cross_beta)
		}
	
	}

	# Now combine the outputs of the individual top selected models. Combine the outputs by adding and 	weighting them by the posterior probabilities of each selected model.
	post.prob.matrix = matrix(prot.bma$postprob,nrow=num_selected_models,ncol=1)
	combined.predictions = selected_model_predictions %*% post.prob.matrix

	# Store the vector of the combined predctions.
	Y_mat[,iter] = combined.predictions
}

return(Y_mat)
}
